# Supplementary material for: 3′-Benz­yloxy-3-hydr­oxy-3,3′-bi-1H-indole-2,2′(3H,3′H)-dione monohydrate
Source: Acta Crystallogr Sect E Struct Rep Online. 2009 Apr 8;65(Pt 5):o994. doi: 10.1107/S1600536809012380 (PMC2977686; doi:10.1107/S1600536809012380)
Supplement: Supplementary file 1 [file e-65-0o994-sup1.cif]

##############################################################################
###                                                                        ###
###        Electronic paper (Acta Crystallographica Section E)             ###
###                                                                        ###
##############################################################################
#                                                                            #
# This CIF contains the data in a paper accepted for publication in Acta     #
# Crystallographica Section E. It conforms to the requirements of Notes      #
# for Authors for Section E, and has been peer reviewed under the auspices   #
# of the IUCr Commission on Journals.                                        #
#                                                                            #
# Full details of the Crystallographic Information File format               #
# are given in the paper "The Crystallographic Information File (CIF):       #
# a New Standard Archive File for Crystallography" by S. R. Hall, F. H.      #
# Allen and I. D. Brown [Acta Cryst. (1991), A47, 655-685].                  #
#                                                                            #
# The current version of the core CIF dictionary is obtainable from          #
# ftp://ftp.iucr.org/pub/cif_core.dic. The current version number is 2.4.    #
#                                                                            #
# Software is freely available for graphical display of the structure(s) in  #
# this CIF.  For information consult the CIF home page http://www.iucr.org/  #
# cif/home.html                                                              #
#                                                                            #
# This file may be used for bona fide research purposes within the           #
# scientific community so long as proper attribution is given to the journal # 
# article from which it was obtained.                                        #
#                                                                            #
##############################################################################
                                             
data_global
_audit_creation_method     SHELXL-97
_journal_date_recd_electronic     2009-02-28
_journal_date_accepted     2009-04-02
_journal_name_full     'Acta Crystallographica, Section E'
_journal_year     2009
_journal_volume     65
_journal_issue      5
_journal_page_first     o994
_journal_page_last     o994
_journal_paper_category     QO
_journal_coeditor_code     BT2889
_publ_contact_author_name     ' M.N. Ponnuswamy '
_publ_contact_author_address
;   Centre of Advanced Study in Crystallography and Biophysics
    University of Madras
    Guindy Campus
    Chennai - 600 025
    India
;
_publ_contact_author_email     'mnpsy2004@yahoo.com'
_publ_contact_author_fax     '+9144 22352494'
_publ_contact_author_phone     '+9144 22300122'
_publ_section_title
;
3'-Benzyloxy-3-hydroxy-3,3'-bi-1<i>H</i>-indole-2,2'(3<i>H</i>,3'<i>H</i>)-\
dione monohydrate
;
loop_
    _publ_author_name
    _publ_author_address
    'P. Ramesh'
;     Department of Physics
      Presidency College (Autonomous)
      Chennai 600 005
      India
;
    'S.S. Sundaresan'
;   Centre of Advanced Study in Crystallography and Biophysics
    University of Madras
    Guindy Campus
    Chennai 600 025
    India
;
    'N. Vidhya Lakshmi'
;
      Organic Chemistry Division
      Central Leather Research Institute
      Adyar
      Chennai 600 020
      India
;
    'Paramasivan T. Perumal '
;
      Organic Chemistry Division
      Central Leather Research Institute
      Adyar
      Chennai 600 020
      India
;
    'M. N. Ponnuswamy'
;
    Centre of Advanced Study in Crystallography and Biophysics
    University of Madras
    Guindy Campus
    Chennai 600 025
    India
;
data_I
_audit_creation_method     SHELXL-97
_chemical_name_systematic
;
3'-Benzyloxy-3-hydroxy-3,3'-bi-1<i>H</i>-indole-2,2'(3<i>H</i>,3'<i>H</i>)-\
dione monohydrate
;
_chemical_name_common
;
;
_chemical_formula_moiety     'C23 H18 N2 O4, H2 O'
_chemical_formula_sum     'C23 H20 N2 O5'
_chemical_formula_iupac     'C23 H18 N2 O4, H2 O'
_chemical_formula_weight     404.41
_chemical_melting_point     ?
_symmetry_cell_setting     Triclinic
_symmetry_space_group_name_H-M     P-1
_symmetry_space_group_name_Hall     '-P 1'
loop_
    _symmetry_equiv_pos_as_xyz
    'x, y, z'
    '-x, -y, -z'
_cell_length_a     9.8243(3)
_cell_length_b     9.9304(6)
_cell_length_c     11.4460(5)
_cell_angle_alpha     107.517(2)
_cell_angle_beta     114.227(3)
_cell_angle_gamma     93.918(2)
_cell_volume     947.17(8)
_cell_formula_units_Z     2
_cell_measurement_reflns_used     4635
_cell_measurement_theta_min     2.05
_cell_measurement_theta_max     25.00
_cell_measurement_temperature     293(2)
_exptl_crystal_description     block
_exptl_crystal_colour     colourless
_exptl_crystal_size_max     0.28
_exptl_crystal_size_mid     0.25
_exptl_crystal_size_min     0.20
_exptl_crystal_density_diffrn     1.418
_exptl_crystal_density_meas     ?
_exptl_crystal_density_method     'not measured'
_exptl_crystal_F_000     424
_exptl_absorpt_coefficient_mu     0.101
_exptl_absorpt_correction_type     'Multi-scan'
_exptl_absorpt_process_details     '(SADABS; Sheldrick, 2001)'
_exptl_absorpt_correction_T_min     0.9723
_exptl_absorpt_correction_T_max     0.9801
_exptl_special_details
;
;
_diffrn_ambient_temperature     293(2)
_diffrn_radiation_type     MoK\a
_diffrn_radiation_wavelength     0.71073
_diffrn_radiation_source     'fine-focus sealed tube'
_diffrn_radiation_monochromator     graphite
_diffrn_measurement_device_type
                              'Bruker Kappa APEXII area-detector diffractometer'
_diffrn_measurement_method     '\w and \f scans'
_diffrn_detector_area_resol_mean     ?
_diffrn_reflns_number     16894
_diffrn_reflns_av_R_equivalents     0.0205
_diffrn_reflns_av_sigmaI/netI     0.0131
_diffrn_reflns_theta_min     2.09
_diffrn_reflns_theta_max     25.00
_diffrn_reflns_theta_full     25.00
_diffrn_measured_fraction_theta_max     1.000
_diffrn_measured_fraction_theta_full     1.000
_diffrn_reflns_limit_h_min     -11
_diffrn_reflns_limit_h_max     11
_diffrn_reflns_limit_k_min     -11
_diffrn_reflns_limit_k_max     11
_diffrn_reflns_limit_l_min     -13
_diffrn_reflns_limit_l_max     13
_diffrn_standards_number     0
_diffrn_standards_interval_count     ?
_diffrn_standards_interval_time     0
_diffrn_standards_decay_%     0
_refine_special_details
;
Refinement of <i>F</i>^2^ against ALL reflections. The weighted <i>R</i>-factor
<i>wR</i> and goodness of fit <i>S</i> are based on <i>F</i>^2^, conventional
<i>R</i>-factors <i>R</i> are based on <i>F</i>, with <i>F</i> set to zero for
negative <i>F</i>^2^. The threshold expression of <i>F</i>^2^ >
\s(<i>F</i>^2^) is used only for calculating <i>R</i>-factors(gt) <i>etc</i>.
and is not relevant to the choice of reflections for refinement.
<i>R</i>-factors based on <i>F</i>^2^ are statistically about twice as large
as those based on <i>F</i>, and <i>R</i>- factors based on ALL data will be
even larger.
;
_reflns_number_total     3335
_reflns_number_gt     3045
_reflns_threshold_expression     I>2\s(I)
_refine_ls_structure_factor_coef     Fsqd
_refine_ls_matrix_type     full
_refine_ls_R_factor_all     0.0348
_refine_ls_R_factor_gt     0.0318
_refine_ls_wR_factor_gt     0.0809
_refine_ls_wR_factor_ref     0.0839
_refine_ls_goodness_of_fit_ref     1.050
_refine_ls_restrained_S_all     1.050
_refine_ls_number_reflns     3335
_refine_ls_number_parameters     292
_refine_ls_number_restraints     0
_refine_ls_hydrogen_treatment     mixed
_refine_ls_weighting_scheme     calc
_refine_ls_weighting_details
         'calc w=1/[\s^2^(Fo^2^)+(0.0380P)^2^+0.3004P] where P=(Fo^2^+2Fc^2^)/3'
_atom_sites_solution_hydrogens     geom
_atom_sites_solution_primary     direct
_atom_sites_solution_secondary     difmap
_refine_ls_shift/su_max     0.003
_refine_ls_shift/su_mean     0.000
_refine_diff_density_max     0.232
_refine_diff_density_min     -0.176
_refine_ls_extinction_method     SHELXL
_refine_ls_extinction_coef     0.038(3)
_refine_ls_extinction_expression
                                  'Fc^*^=kFc[1+0.001xFc^2^\l^3^/sin(2\q)]^-1/4^'
loop_
    _atom_type_symbol
    _atom_type_description
    _atom_type_scat_dispersion_real
    _atom_type_scat_dispersion_imag
    _atom_type_scat_source
    'C' 'C' 0.0033 0.0016
                         'International Tables Vol C Tables 4.2.6.8 and 6.1.1.4'
    'H' 'H' 0.0000 0.0000
                         'International Tables Vol C Tables 4.2.6.8 and 6.1.1.4'
    'N' 'N' 0.0061 0.0033
                         'International Tables Vol C Tables 4.2.6.8 and 6.1.1.4'
    'O' 'O' 0.0106 0.0060
                         'International Tables Vol C Tables 4.2.6.8 and 6.1.1.4'
_computing_data_collection     'APEX2 (Bruker, 2004)'
_computing_cell_refinement     'SAINT (Bruker, 2004)'
_computing_data_reduction     'SAINT (Bruker, 2004)'
_computing_structure_solution     'SHELXS97 (Sheldrick, 2008)'
_computing_structure_refinement     'SHELXL97 (Sheldrick, 2008)'
_computing_molecular_graphics     'ORTEP3 (Farrugia, 1997)'
_computing_publication_material
                            'SHELXL97 (Sheldrick, 2008) and PLATON (Spek, 2009)'
loop_
    _atom_site_type_symbol
    _atom_site_label
    _atom_site_fract_x
    _atom_site_fract_y
    _atom_site_fract_z
    _atom_site_U_iso_or_equiv
    _atom_site_adp_type
    _atom_site_calc_flag
    _atom_site_refinement_flags
    _atom_site_occupancy
    _atom_site_disorder_assembly
    _atom_site_disorder_group
    O O1 0.33868(11) 0.37105(9) 0.58225(10) 0.0399(2) Uani d . 1 . .
    O O2 0.38716(10) 0.07924(10) 0.53420(9) 0.0335(2) Uani d . 1 . .
    H H2 0.381(2) -0.018(2) 0.504(2) 0.070(6) Uiso d . 1 . .
    O O3 0.61939(10) 0.21310(10) 0.48237(10) 0.0374(2) Uani d . 1 . .
    O O4 0.33920(10) 0.00510(8) 0.25071(9) 0.0302(2) Uani d . 1 . .
    O O5 0.09912(16) -0.40448(16) -0.55511(16) 0.0632(3) Uani d . 1 . .
    H H5B 0.183(4) -0.346(3) -0.552(3) 0.129(10) Uiso d . 1 . .
    H H5A 0.064(4) -0.482(4) -0.622(3) 0.135(12) Uiso d . 1 . .
    N N1 0.09503(13) 0.23295(12) 0.47470(12) 0.0349(3) Uani d . 1 . .
    H H1 0.0522(19) 0.2945(18) 0.5098(17) 0.048(4) Uiso d . 1 . .
    C C2 0.02036(14) 0.08934(14) 0.38791(13) 0.0320(3) Uani d . 1 . .
    C C3 -0.12940(15) 0.02332(17) 0.34058(15) 0.0435(3) Uani d . 1 . .
    H H3 -0.1961 0.0735 0.3647 0.052 Uiso calc R 1 . .
    C C4 -0.17671(17) -0.12064(19) 0.25573(16) 0.0520(4) Uani d . 1 . .
    H H4 -0.2777 -0.1681 0.2211 0.062 Uiso calc R 1 . .
    C C5 -0.07767(19) -0.19539(17) 0.22128(17) 0.0521(4) Uani d . 1 . .
    H H5 -0.1129 -0.2921 0.1632 0.062 Uiso calc R 1 . .
    C C6 0.07409(17) -0.12838(15) 0.27202(14) 0.0407(3) Uani d . 1 . .
    H H6 0.1416 -0.1794 0.2502 0.049 Uiso calc R 1 . .
    C C7 0.12222(14) 0.01554(13) 0.35540(12) 0.0288(3) Uani d . 1 . .
    C C8 0.27766(13) 0.11694(12) 0.43061(12) 0.0262(3) Uani d . 1 . .
    C C9 0.24378(14) 0.25831(13) 0.50590(12) 0.0286(3) Uani d . 1 . .
    C C10 0.33824(13) 0.14368(12) 0.33172(12) 0.0255(3) Uani d . 1 . .
    C C11 0.50226(13) 0.24303(12) 0.41187(12) 0.0273(3) Uani d . 1 . .
    N N12 0.49318(12) 0.36457(11) 0.38326(11) 0.0305(2) Uani d . 1 . .
    H H12 0.5721(18) 0.4358(17) 0.4159(16) 0.042(4) Uiso d . 1 . .
    C C13 0.34446(14) 0.36220(13) 0.29098(12) 0.0289(3) Uani d . 1 . .
    C C14 0.29438(16) 0.46934(14) 0.24218(14) 0.0382(3) Uani d . 1 . .
    H H14 0.3602 0.5570 0.2701 0.046 Uiso calc R 1 . .
    C C15 0.14143(18) 0.44063(16) 0.14958(15) 0.0448(4) Uani d . 1 . .
    H H15 0.1036 0.5108 0.1147 0.054 Uiso calc R 1 . .
    C C16 0.04399(16) 0.31071(17) 0.10790(15) 0.0443(4) Uani d . 1 . .
    H H16 -0.0580 0.2940 0.0447 0.053 Uiso calc R 1 . .
    C C17 0.09647(15) 0.20413(15) 0.15937(13) 0.0359(3) Uani d . 1 . .
    H H17 0.0307 0.1164 0.1314 0.043 Uiso calc R 1 . .
    C C18 0.24816(14) 0.23153(13) 0.25278(12) 0.0277(3) Uani d . 1 . .
    C C19 0.40617(18) 0.00789(15) 0.16166(15) 0.0418(3) Uani d . 1 . .
    H H19A 0.5160 0.0441 0.2151 0.050 Uiso calc R 1 . .
    H H19B 0.3649 0.0719 0.1131 0.050 Uiso calc R 1 . .
    C C20 0.37193(14) -0.14144(13) 0.06125(13) 0.0315(3) Uani d . 1 . .
    C C21 0.39451(15) -0.25784(15) 0.10387(14) 0.0370(3) Uani d . 1 . .
    H H21 0.4291 -0.2440 0.1963 0.044 Uiso calc R 1 . .
    C C22 0.36598(19) -0.39435(16) 0.00986(17) 0.0492(4) Uani d . 1 . .
    H H22 0.3802 -0.4725 0.0390 0.059 Uiso calc R 1 . .
    C C23 0.3165(2) -0.41584(17) -0.12678(18) 0.0573(4) Uani d . 1 . .
    H H23 0.2985 -0.5080 -0.1897 0.069 Uiso calc R 1 . .
    C C24 0.2940(2) -0.30139(19) -0.16987(16) 0.0566(4) Uani d . 1 . .
    H H24 0.2607 -0.3157 -0.2623 0.068 Uiso calc R 1 . .
    C C25 0.32036(17) -0.16459(17) -0.07653(15) 0.0440(3) Uani d . 1 . .
    H H25 0.3033 -0.0874 -0.1067 0.053 Uiso calc R 1 . .
loop_
    _atom_site_aniso_label
    _atom_site_aniso_U_11
    _atom_site_aniso_U_22
    _atom_site_aniso_U_33
    _atom_site_aniso_U_12
    _atom_site_aniso_U_13
    _atom_site_aniso_U_23
    O1 0.0466(6) 0.0270(5) 0.0427(5) 0.0014(4) 0.0243(5) 0.0037(4)
    O2 0.0331(5) 0.0333(5) 0.0335(5) 0.0095(4) 0.0121(4) 0.0154(4)
    O3 0.0245(5) 0.0340(5) 0.0483(6) 0.0061(4) 0.0110(4) 0.0158(4)
    O4 0.0346(5) 0.0230(4) 0.0360(5) 0.0038(3) 0.0224(4) 0.0061(4)
    O5 0.0581(8) 0.0594(8) 0.0800(9) 0.0163(6) 0.0439(7) 0.0168(7)
    N1 0.0346(6) 0.0360(6) 0.0414(6) 0.0138(5) 0.0235(5) 0.0135(5)
    C2 0.0298(6) 0.0400(7) 0.0316(6) 0.0074(5) 0.0149(5) 0.0187(6)
    C3 0.0279(7) 0.0621(9) 0.0482(8) 0.0095(6) 0.0179(6) 0.0292(7)
    C4 0.0302(7) 0.0672(11) 0.0510(9) -0.0090(7) 0.0111(7) 0.0258(8)
    C5 0.0502(9) 0.0427(8) 0.0482(9) -0.0148(7) 0.0180(7) 0.0082(7)
    C6 0.0428(8) 0.0333(7) 0.0433(8) -0.0011(6) 0.0219(7) 0.0089(6)
    C7 0.0282(6) 0.0306(6) 0.0293(6) 0.0026(5) 0.0139(5) 0.0125(5)
    C8 0.0256(6) 0.0250(6) 0.0283(6) 0.0057(5) 0.0123(5) 0.0096(5)
    C9 0.0332(7) 0.0277(6) 0.0296(6) 0.0076(5) 0.0174(5) 0.0117(5)
    C10 0.0247(6) 0.0217(6) 0.0288(6) 0.0041(4) 0.0132(5) 0.0064(5)
    C11 0.0257(6) 0.0253(6) 0.0304(6) 0.0055(5) 0.0145(5) 0.0070(5)
    N12 0.0265(5) 0.0251(5) 0.0359(6) 0.0003(4) 0.0123(5) 0.0096(4)
    C13 0.0311(6) 0.0290(6) 0.0279(6) 0.0066(5) 0.0152(5) 0.0095(5)
    C14 0.0458(8) 0.0319(7) 0.0389(7) 0.0085(6) 0.0185(6) 0.0164(6)
    C15 0.0505(9) 0.0480(8) 0.0432(8) 0.0204(7) 0.0189(7) 0.0272(7)
    C16 0.0328(7) 0.0612(9) 0.0389(8) 0.0134(7) 0.0110(6) 0.0247(7)
    C17 0.0290(7) 0.0431(7) 0.0334(7) 0.0037(6) 0.0119(5) 0.0151(6)
    C18 0.0289(6) 0.0293(6) 0.0269(6) 0.0061(5) 0.0152(5) 0.0092(5)
    C19 0.0520(8) 0.0333(7) 0.0501(8) 0.0037(6) 0.0375(7) 0.0089(6)
    C20 0.0287(6) 0.0326(7) 0.0353(7) 0.0053(5) 0.0194(5) 0.0084(5)
    C21 0.0376(7) 0.0400(7) 0.0350(7) 0.0105(6) 0.0179(6) 0.0129(6)
    C22 0.0611(10) 0.0361(8) 0.0614(10) 0.0175(7) 0.0380(8) 0.0161(7)
    C23 0.0735(11) 0.0402(8) 0.0540(10) 0.0033(8) 0.0412(9) -0.0039(7)
    C24 0.0673(11) 0.0638(11) 0.0328(8) 0.0027(8) 0.0273(8) 0.0056(7)
    C25 0.0499(9) 0.0494(8) 0.0409(8) 0.0117(7) 0.0253(7) 0.0201(7)
_geom_special_details
;
All e.s.d.'s (except the e.s.d. in the dihedral angle between two l.s. planes)
are estimated using the full covariance matrix. The cell e.s.d.'s are taken
into account individually in the estimation of e.s.d.'s in distances, angles
and torsion angles; correlations between e.s.d.'s in cell parameters are only
used when they are defined by crystal symmetry. An approximate (isotropic)
treatment of cell e.s.d.'s is used for estimating e.s.d.'s involving l.s.
planes.
;
loop_
    _geom_bond_atom_site_label_1
    _geom_bond_atom_site_label_2
    _geom_bond_site_symmetry_2
    _geom_bond_distance
    _geom_bond_publ_flag
    O1 C9 . 1.2191(15) ?
    O2 C8 . 1.4066(14) ?
    O2 H2 . 0.91(2) ?
    O3 C11 . 1.2218(15) ?
    O4 C10 . 1.4123(14) ?
    O4 C19 . 1.4273(15) ?
    O5 H5B . 0.96(3) ?
    O5 H5A . 0.83(3) ?
    N1 C9 . 1.3392(17) ?
    N1 C2 . 1.4017(17) ?
    N1 H1 . 0.860(18) ?
    C2 C3 . 1.3742(19) ?
    C2 C7 . 1.3851(18) ?
    C3 C4 . 1.381(2) ?
    C3 H3 . 0.9300 ?
    C4 C5 . 1.375(2) ?
    C4 H4 . 0.9300 ?
    C5 C6 . 1.387(2) ?
    C5 H5 . 0.9300 ?
    C6 C7 . 1.3759(18) ?
    C6 H6 . 0.9300 ?
    C7 C8 . 1.5086(16) ?
    C8 C9 . 1.5477(16) ?
    C8 C10 . 1.5551(16) ?
    C10 C18 . 1.5114(17) ?
    C10 C11 . 1.5608(16) ?
    C11 N12 . 1.3418(16) ?
    N12 C13 . 1.4016(16) ?
    N12 H12 . 0.877(16) ?
    C13 C14 . 1.3747(18) ?
    C13 C18 . 1.3861(17) ?
    C14 C15 . 1.384(2) ?
    C14 H14 . 0.9300 ?
    C15 C16 . 1.376(2) ?
    C15 H15 . 0.9300 ?
    C16 C17 . 1.391(2) ?
    C16 H16 . 0.9300 ?
    C17 C18 . 1.3783(18) ?
    C17 H17 . 0.9300 ?
    C19 C20 . 1.4906(18) ?
    C19 H19A . 0.9700 ?
    C19 H19B . 0.9700 ?
    C20 C25 . 1.3808(19) ?
    C20 C21 . 1.3816(19) ?
    C21 C22 . 1.377(2) ?
    C21 H21 . 0.9300 ?
    C22 C23 . 1.374(2) ?
    C22 H22 . 0.9300 ?
    C23 C24 . 1.366(3) ?
    C23 H23 . 0.9300 ?
    C24 C25 . 1.380(2) ?
    C24 H24 . 0.9300 ?
    C25 H25 . 0.9300 ?
loop_
    _geom_angle_atom_site_label_1
    _geom_angle_atom_site_label_2
    _geom_angle_atom_site_label_3
    _geom_angle_site_symmetry_1
    _geom_angle_site_symmetry_3
    _geom_angle
    _geom_angle_publ_flag
    C8 O2 H2 . . 110.3(12) ?
    C10 O4 C19 . . 113.84(9) ?
    H5B O5 H5A . . 112(3) ?
    C9 N1 C2 . . 111.86(11) ?
    C9 N1 H1 . . 124.2(11) ?
    C2 N1 H1 . . 123.7(11) ?
    C3 C2 C7 . . 122.20(13) ?
    C3 C2 N1 . . 127.96(13) ?
    C7 C2 N1 . . 109.82(11) ?
    C2 C3 C4 . . 117.24(14) ?
    C2 C3 H3 . . 121.4 ?
    C4 C3 H3 . . 121.4 ?
    C5 C4 C3 . . 121.41(13) ?
    C5 C4 H4 . . 119.3 ?
    C3 C4 H4 . . 119.3 ?
    C4 C5 C6 . . 120.82(14) ?
    C4 C5 H5 . . 119.6 ?
    C6 C5 H5 . . 119.6 ?
    C7 C6 C5 . . 118.33(14) ?
    C7 C6 H6 . . 120.8 ?
    C5 C6 H6 . . 120.8 ?
    C6 C7 C2 . . 119.98(12) ?
    C6 C7 C8 . . 131.53(12) ?
    C2 C7 C8 . . 108.41(10) ?
    O2 C8 C7 . . 114.09(10) ?
    O2 C8 C9 . . 105.88(9) ?
    C7 C8 C9 . . 101.76(9) ?
    O2 C8 C10 . . 111.95(9) ?
    C7 C8 C10 . . 112.73(9) ?
    C9 C8 C10 . . 109.61(9) ?
    O1 C9 N1 . . 126.95(12) ?
    O1 C9 C8 . . 124.94(11) ?
    N1 C9 C8 . . 108.10(10) ?
    O4 C10 C18 . . 115.50(9) ?
    O4 C10 C8 . . 105.35(9) ?
    C18 C10 C8 . . 112.18(9) ?
    O4 C10 C11 . . 110.65(9) ?
    C18 C10 C11 . . 101.56(9) ?
    C8 C10 C11 . . 111.77(9) ?
    O3 C11 N12 . . 125.87(11) ?
    O3 C11 C10 . . 126.42(11) ?
    N12 C11 C10 . . 107.61(10) ?
    C11 N12 C13 . . 112.33(10) ?
    C11 N12 H12 . . 123.8(10) ?
    C13 N12 H12 . . 123.8(10) ?
    C14 C13 C18 . . 122.68(12) ?
    C14 C13 N12 . . 127.59(12) ?
    C18 C13 N12 . . 109.73(11) ?
    C13 C14 C15 . . 116.90(13) ?
    C13 C14 H14 . . 121.5 ?
    C15 C14 H14 . . 121.5 ?
    C16 C15 C14 . . 121.59(13) ?
    C16 C15 H15 . . 119.2 ?
    C14 C15 H15 . . 119.2 ?
    C15 C16 C17 . . 120.67(13) ?
    C15 C16 H16 . . 119.7 ?
    C17 C16 H16 . . 119.7 ?
    C18 C17 C16 . . 118.49(12) ?
    C18 C17 H17 . . 120.8 ?
    C16 C17 H17 . . 120.8 ?
    C17 C18 C13 . . 119.65(12) ?
    C17 C18 C10 . . 131.70(11) ?
    C13 C18 C10 . . 108.63(10) ?
    O4 C19 C20 . . 109.22(10) ?
    O4 C19 H19A . . 109.8 ?
    C20 C19 H19A . . 109.8 ?
    O4 C19 H19B . . 109.8 ?
    C20 C19 H19B . . 109.8 ?
    H19A C19 H19B . . 108.3 ?
    C25 C20 C21 . . 118.92(12) ?
    C25 C20 C19 . . 119.93(13) ?
    C21 C20 C19 . . 121.13(12) ?
    C22 C21 C20 . . 120.20(13) ?
    C22 C21 H21 . . 119.9 ?
    C20 C21 H21 . . 119.9 ?
    C23 C22 C21 . . 120.39(15) ?
    C23 C22 H22 . . 119.8 ?
    C21 C22 H22 . . 119.8 ?
    C24 C23 C22 . . 119.82(14) ?
    C24 C23 H23 . . 120.1 ?
    C22 C23 H23 . . 120.1 ?
    C23 C24 C25 . . 120.11(14) ?
    C23 C24 H24 . . 119.9 ?
    C25 C24 H24 . . 119.9 ?
    C24 C25 C20 . . 120.55(14) ?
    C24 C25 H25 . . 119.7 ?
    C20 C25 H25 . . 119.7 ?
loop_
    _geom_torsion_atom_site_label_1
    _geom_torsion_atom_site_label_2
    _geom_torsion_atom_site_label_3
    _geom_torsion_atom_site_label_4
    _geom_torsion_site_symmetry_1
    _geom_torsion_site_symmetry_2
    _geom_torsion_site_symmetry_3
    _geom_torsion_site_symmetry_4
    _geom_torsion
    _geom_torsion_publ_flag
    C9 N1 C2 C3 . . . . 176.59(13) ?
    C9 N1 C2 C7 . . . . -2.02(15) ?
    C7 C2 C3 C4 . . . . -1.4(2) ?
    N1 C2 C3 C4 . . . . -179.82(13) ?
    C2 C3 C4 C5 . . . . 0.7(2) ?
    C3 C4 C5 C6 . . . . 0.6(2) ?
    C4 C5 C6 C7 . . . . -1.3(2) ?
    C5 C6 C7 C2 . . . . 0.7(2) ?
    C5 C6 C7 C8 . . . . 177.20(13) ?
    C3 C2 C7 C6 . . . . 0.65(19) ?
    N1 C2 C7 C6 . . . . 179.35(11) ?
    C3 C2 C7 C8 . . . . -176.58(11) ?
    N1 C2 C7 C8 . . . . 2.12(14) ?
    C6 C7 C8 O2 . . . . -64.69(17) ?
    C2 C7 C8 O2 . . . . 112.10(11) ?
    C6 C7 C8 C9 . . . . -178.23(13) ?
    C2 C7 C8 C9 . . . . -1.44(12) ?
    C6 C7 C8 C10 . . . . 64.46(17) ?
    C2 C7 C8 C10 . . . . -118.75(11) ?
    C2 N1 C9 O1 . . . . -177.54(12) ?
    C2 N1 C9 C8 . . . . 1.01(14) ?
    O2 C8 C9 O1 . . . . 59.33(15) ?
    C7 C8 C9 O1 . . . . 178.85(11) ?
    C10 C8 C9 O1 . . . . -61.60(15) ?
    O2 C8 C9 N1 . . . . -119.26(10) ?
    C7 C8 C9 N1 . . . . 0.27(12) ?
    C10 C8 C9 N1 . . . . 119.82(11) ?
    C19 O4 C10 C18 . . . . 61.51(14) ?
    C19 O4 C10 C8 . . . . -174.11(10) ?
    C19 O4 C10 C11 . . . . -53.14(13) ?
    O2 C8 C10 O4 . . . . 73.14(11) ?
    C7 C8 C10 O4 . . . . -57.10(12) ?
    C9 C8 C10 O4 . . . . -169.68(9) ?
    O2 C8 C10 C18 . . . . -160.41(9) ?
    C7 C8 C10 C18 . . . . 69.34(12) ?
    C9 C8 C10 C18 . . . . -43.23(13) ?
    O2 C8 C10 C11 . . . . -47.09(13) ?
    C7 C8 C10 C11 . . . . -177.34(9) ?
    C9 C8 C10 C11 . . . . 70.09(12) ?
    O4 C10 C11 O3 . . . . -50.44(16) ?
    C18 C10 C11 O3 . . . . -173.59(12) ?
    C8 C10 C11 O3 . . . . 66.64(15) ?
    O4 C10 C11 N12 . . . . 126.13(10) ?
    C18 C10 C11 N12 . . . . 2.99(12) ?
    C8 C10 C11 N12 . . . . -116.79(11) ?
    O3 C11 N12 C13 . . . . 175.33(12) ?
    C10 C11 N12 C13 . . . . -1.27(13) ?
    C11 N12 C13 C14 . . . . 178.62(12) ?
    C11 N12 C13 C18 . . . . -1.22(14) ?
    C18 C13 C14 C15 . . . . -1.10(19) ?
    N12 C13 C14 C15 . . . . 179.07(12) ?
    C13 C14 C15 C16 . . . . -0.2(2) ?
    C14 C15 C16 C17 . . . . 0.8(2) ?
    C15 C16 C17 C18 . . . . -0.1(2) ?
    C16 C17 C18 C13 . . . . -1.14(19) ?
    C16 C17 C18 C10 . . . . 176.85(12) ?
    C14 C13 C18 C17 . . . . 1.79(19) ?
    N12 C13 C18 C17 . . . . -178.35(11) ?
    C14 C13 C18 C10 . . . . -176.62(11) ?
    N12 C13 C18 C10 . . . . 3.23(13) ?
    O4 C10 C18 C17 . . . . 58.38(17) ?
    C8 C10 C18 C17 . . . . -62.37(16) ?
    C11 C10 C18 C17 . . . . 178.15(13) ?
    O4 C10 C18 C13 . . . . -123.47(11) ?
    C8 C10 C18 C13 . . . . 115.79(11) ?
    C11 C10 C18 C13 . . . . -3.70(12) ?
    C10 O4 C19 C20 . . . . -168.10(10) ?
    O4 C19 C20 C25 . . . . 133.58(13) ?
    O4 C19 C20 C21 . . . . -48.07(17) ?
    C25 C20 C21 C22 . . . . 0.1(2) ?
    C19 C20 C21 C22 . . . . -178.29(13) ?
    C20 C21 C22 C23 . . . . 0.7(2) ?
    C21 C22 C23 C24 . . . . -0.7(3) ?
    C22 C23 C24 C25 . . . . -0.1(3) ?
    C23 C24 C25 C20 . . . . 1.0(3) ?
    C21 C20 C25 C24 . . . . -0.9(2) ?
    C19 C20 C25 C24 . . . . 177.44(14) ?
loop_
    _geom_hbond_atom_site_label_D
    _geom_hbond_atom_site_label_H
    _geom_hbond_atom_site_label_A
    _geom_hbond_site_symmetry_A
    _geom_hbond_distance_DH
    _geom_hbond_distance_HA
    _geom_hbond_distance_DA
    _geom_hbond_angle_DHA
    N1 H1 O5 2 0.860(18) 2.045(18) 2.8858(17) 165.6(15)
    O2 H2 O3 2_656 0.91(2) 1.99(2) 2.8463(13) 155.9(18)
    O2 H2 O2 2_656 0.91(2) 2.57(2) 3.0274(18) 111.9(14)
    O5 H5B O3 2_655 0.96(3) 1.97(3) 2.8969(17) 161(3)
    N12 H12 O1 2_666 0.877(16) 2.044(16) 2.8329(14) 149.2(14)
    C17 H17 Cg3 1_555 0.93 3.1532 3.8226(17) 130.45
    C16 H16 Cg5 2_555 0.93 2.7483 3.5140(19) 140.25
