# Supplementary material for: 3′-Benz­yloxy-3-hydr­oxy-3,3′-bi-1H-indole-2,2′(3H,3′H)-dione monohydrate
Source: Acta Crystallogr Sect E Struct Rep Online. 2009 Apr 8;65(Pt 5):o994. doi: 10.1107/S1600536809012380 (PMC2977686; doi:10.1107/S1600536809012380)
Supplement: Supplementary file 2 [file e-65-0o994-Isup2.hkl]

#
# h,k,l, Fc-squared, Fo-squared, sigma(Fo-squared) and status flag
#
data_I
_shelx_title ' VL60 in P-1'
_shelx_refln_list_code          4
_shelx_F_calc_maximum       92.21
_exptl_crystal_F_000       424.00
_reflns_d_resolution_high  0.8409
 
loop_
 _symmetry_equiv_pos_as_xyz
 'x, y, z'
 '-x, -y, -z'
 
_cell_length_a     9.8243
_cell_length_b     9.9304
_cell_length_c    11.4460
_cell_angle_alpha 107.517
_cell_angle_beta  114.227
_cell_angle_gamma  93.918
 
_shelx_F_squared_multiplier     1.000
 
loop_
 _refln_index_h
 _refln_index_k
 _refln_index_l
 _refln_F_squared_calc
 _refln_F_squared_meas
 _refln_F_squared_sigma
 _refln_observed_status
   1   0   0      541.82      422.04     12.61 o
   2   0   0      190.40      184.69      1.72 o
   3   0   0     3656.69     3681.68     32.37 o
   4   0   0     3034.19     3038.38     27.91 o
   5   0   0      818.41      880.57      9.00 o
   6   0   0       18.09       15.29      0.44 o
   7   0   0      268.33      254.72      3.21 o
   8   0   0      239.09      215.94      2.79 o
   9   0   0       14.26       13.51      0.57 o
  10   0   0       10.88       12.83      0.59 o
 -10   1   0       18.13       19.12      0.78 o
  -9   1   0       13.31       10.73      0.70 o
  -8   1   0        1.26        1.02      0.27 o
  -7   1   0       31.07       32.00      0.73 o
  -6   1   0       60.21       75.83      1.08 o
  -5   1   0     1012.61     1030.87     10.47 o
  -4   1   0       16.39       11.22      0.30 o
  -3   1   0        4.30        6.18      0.19 o
  -2   1   0     2782.28     2727.69     25.40 o
  -1   1   0     1217.80     1189.42     12.24 o
   0   1   0     1552.08     1146.23     76.36 o
   1   1   0      334.65      328.34      2.14 o
   2   1   0     1311.44     1288.99      9.79 o
   3   1   0      202.89      203.97      1.89 o
   4   1   0     1003.40     1054.27      9.08 o
   5   1   0        7.91        6.16      0.28 o
   6   1   0        4.36        3.00      0.19 o
   7   1   0        2.02        2.08      0.18 o
   8   1   0      104.59       97.02      1.41 o
   9   1   0       10.48       10.73      0.52 o
  10   1   0        4.88        4.82      0.86 o
 -10   2   0        9.55       10.99      0.75 o
  -9   2   0        1.66        3.16      0.49 o
  -8   2   0        1.05        1.68      0.31 o
  -7   2   0       65.47       69.22      1.06 o
  -6   2   0      169.36      169.14      2.01 o
  -5   2   0      115.70      129.18      1.55 o
  -4   2   0      556.39      549.89      5.65 o
  -3   2   0       17.55       15.88      0.27 o
  -2   2   0        7.79       10.35      0.23 o
  -1   2   0      332.15      332.68      3.53 o
   0   2   0      282.35      262.57      2.06 o
   1   2   0      431.98      370.20      2.62 o
   2   2   0      451.24      454.37      3.36 o
   3   2   0        3.30        2.32      0.15 o
   4   2   0      336.90      348.30      2.81 o
   5   2   0       16.27       15.15      0.34 o
   6   2   0      262.16      270.84      2.41 o
   7   2   0      370.19      340.52      3.73 o
   8   2   0       48.24       52.05      1.04 o
   9   2   0       93.13      111.11      1.78 o
 -10   3   0       27.00       27.39      1.09 o
  -9   3   0       63.89       65.97      1.41 o
  -8   3   0      346.21      345.42      4.27 o
  -7   3   0       76.55       73.43      1.26 o
  -6   3   0      357.34      353.75      3.53 o
  -5   3   0      377.54      410.24      3.99 o
  -4   3   0      302.81      309.83      3.02 o
  -3   3   0       17.96       19.30      0.29 o
  -2   3   0     1651.47     1711.67     14.56 o
  -1   3   0      166.25      131.98      1.21 o
   0   3   0       15.08       11.04      0.18 o
   1   3   0      528.11      515.17      3.79 o
   2   3   0     2775.21     2872.17     22.90 o
   3   3   0        0.35        0.01      0.09 o
   4   3   0      110.73      100.93      1.01 o
   5   3   0      215.65      207.89      1.90 o
   6   3   0       16.54       18.09      0.44 o
   7   3   0       49.61       59.82      1.03 o
   8   3   0       41.16       37.08      0.81 o
   9   3   0        3.88        3.78      0.37 o
 -10   4   0        3.67        3.19      0.62 o
  -9   4   0       34.87       35.34      0.97 o
  -8   4   0      127.54      126.69      1.85 o
  -7   4   0       72.64       78.69      1.23 o
  -6   4   0        0.69        1.34      0.18 o
  -5   4   0       34.07       34.15      0.51 o
  -4   4   0        2.47        1.81      0.11 o
  -3   4   0        3.37        5.00      0.23 o
  -2   4   0     1044.75     1088.26     15.18 o
  -1   4   0      212.11      225.93      2.18 o
   0   4   0        3.85        4.84      0.16 o
   1   4   0       11.58        5.90      0.18 o
   2   4   0      755.21      724.41      5.91 o
   3   4   0      814.65      879.66      7.17 o
   4   4   0        0.02       -0.07      0.11 o
   5   4   0       30.91       34.89      0.62 o
   6   4   0      780.56      789.08      9.12 o
   7   4   0       21.44       18.13      0.58 o
   8   4   0       14.87       18.36      0.68 o
 -10   5   0        0.13        0.05      0.38 o
  -9   5   0      100.52       99.53      2.72 o
  -8   5   0       83.65       81.92      2.66 o
  -7   5   0      478.40      460.80      5.29 o
  -6   5   0        0.58        1.21      0.14 o
  -5   5   0       44.03       48.74      0.81 o
  -4   5   0      968.03     1021.67     13.16 o
  -3   5   0       28.35       34.95      0.54 o
  -2   5   0      381.26      372.33      4.72 o
  -1   5   0       21.07       19.19      0.28 o
   0   5   0      861.47      915.17      7.90 o
   1   5   0      171.66      188.07      1.79 o
   2   5   0      133.06      150.52      1.50 o
   3   5   0        0.02        0.19      0.12 o
   4   5   0      527.68      525.03      4.66 o
   5   5   0      379.44      351.40      3.80 o
   6   5   0        1.77        0.30      0.27 o
   7   5   0        0.30        0.69      0.36 o
   8   5   0       11.49       14.72      0.68 o
 -10   6   0       20.31       23.11      2.14 o
  -9   6   0        7.08        6.67      1.16 o
  -8   6   0      446.85      449.37      6.80 o
  -7   6   0        6.87        6.70      0.43 o
  -6   6   0      165.71      168.49      2.16 o
  -5   6   0       41.52       41.05      0.84 o
  -4   6   0        2.27        0.69      0.18 o
  -3   6   0      302.67      332.20      4.36 o
  -2   6   0       41.28       39.10      0.51 o
  -1   6   0        1.17        1.76      0.18 o
   0   6   0       41.84       38.42      0.56 o
   1   6   0       15.65       18.45      0.35 o
   2   6   0        5.12        5.71      0.32 o
   3   6   0        5.62        4.47      0.24 o
   4   6   0      232.25      223.11      2.59 o
   5   6   0       56.39       60.97      1.13 o
   6   6   0       38.68       36.19      0.89 o
   7   6   0        3.53        8.49      0.56 o
  -9   7   0        0.03       -0.29      0.49 o
  -8   7   0       32.86       35.01      1.40 o
  -7   7   0       49.70       47.25      1.52 o
  -6   7   0       16.14       16.98      0.89 o
  -5   7   0       42.35       41.00      1.28 o
  -4   7   0       15.52       13.23      0.57 o
  -3   7   0      306.09      323.79      4.34 o
  -2   7   0       65.02       69.18      0.99 o
  -1   7   0        3.32        3.31      0.27 o
   0   7   0        6.17        4.94      0.23 o
   1   7   0       60.66       56.52      0.88 o
   2   7   0      128.89      126.60      1.60 o
   3   7   0       79.05       70.05      1.08 o
   4   7   0       61.65       59.60      1.11 o
   5   7   0        0.01        0.05      0.26 o
   6   7   0        0.90        1.51      0.35 o
  -8   8   0       38.64       42.10      2.19 o
  -7   8   0       37.35       37.75      1.49 o
  -6   8   0       44.64       46.15      1.46 o
  -5   8   0       47.63       45.73      1.70 o
  -4   8   0      122.72      127.21      3.28 o
  -3   8   0        1.17        1.23      0.21 o
  -2   8   0       21.22       20.70      0.57 o
  -1   8   0      705.55      724.78      9.07 o
   0   8   0      526.27      532.05      5.63 o
   1   8   0        0.02       -0.06      0.21 o
   2   8   0       11.58       12.86      0.50 o
   3   8   0       21.06       20.51      0.64 o
   4   8   0       35.90       31.39      0.82 o
   5   8   0        4.25        7.00      0.47 o
  -8   9   0       16.75       21.39      1.18 o
  -7   9   0       29.57       29.77      1.31 o
  -6   9   0      108.22      106.12      3.52 o
  -5   9   0       46.98       45.74      1.44 o
  -4   9   0       27.09       24.16      0.99 o
  -3   9   0      172.03      165.84      3.12 o
  -2   9   0       55.11       53.00      1.07 o
  -1   9   0      240.04      228.66      3.20 o
   0   9   0      102.41       98.71      1.49 o
   1   9   0       46.46       51.12      1.11 o
   2   9   0       58.83       55.82      1.22 o
   3   9   0       49.70       51.73      1.21 o
   4   9   0       20.18       17.03      1.12 o
  -6  10   0       61.73       60.42      1.81 o
  -5  10   0       20.03       21.68      1.02 o
  -4  10   0       45.57       43.40      1.38 o
  -3  10   0        4.63        5.63      0.55 o
  -2  10   0       70.57       74.17      1.85 o
  -1  10   0       19.60       14.60      0.78 o
   0  10   0        1.63        0.87      0.34 o
   1  10   0       47.64       45.35      1.09 o
   2  10   0       17.81       20.85      1.15 o
  -4  11   0        7.89        7.61      0.89 o
  -3  11   0        0.26        0.36      0.40 o
  -2  11   0        0.02        0.39      0.40 o
  -1  11   0        6.01        5.88      0.58 o
  -1 -11   1        0.07        0.14      0.48 o
   0 -11   1        1.92        1.14      0.91 o
   1 -11   1        9.97        9.86      0.62 o
   2 -11   1        0.02       -0.23      0.34 o
   3 -11   1        1.28        0.59      0.40 o
   4 -11   1        8.79       10.82      0.72 o
  -3 -10   1       11.90       16.10      0.69 o
  -2 -10   1       17.65       19.31      0.70 o
  -1 -10   1       63.31       61.52      1.25 o
   0 -10   1       40.48       39.13      0.86 o
   1 -10   1       11.80       12.70      0.57 o
   2 -10   1      100.12      104.33      3.31 o
   3 -10   1        0.64        0.72      0.29 o
   4 -10   1        0.04       -0.34      0.35 o
   5 -10   1       67.82       59.41      1.69 o
   6 -10   1       24.55       29.06      1.47 o
  -5  -9   1       23.00       25.19      0.79 o
  -4  -9   1       71.35       65.24      1.25 o
  -3  -9   1        0.69        1.05      0.30 o
  -2  -9   1        6.20        6.32      0.37 o
  -1  -9   1      150.66      154.99      2.08 o
   0  -9   1        0.45        0.22      0.23 o
   1  -9   1      384.53      373.59      4.85 o
   2  -9   1        0.06       -0.23      0.23 o
   3  -9   1       92.31       96.91      1.75 o
   4  -9   1       44.17       42.33      1.13 o
   5  -9   1       17.60       15.74      0.86 o
   6  -9   1       33.44       30.85      1.19 o
   7  -9   1        8.88        9.05      0.82 o
  -6  -8   1        2.40        1.05      0.36 o
  -5  -8   1       81.67       81.57      1.43 o
  -4  -8   1       18.48       15.99      0.58 o
  -3  -8   1       39.87       50.13      0.88 o
  -2  -8   1      246.79      245.56      2.77 o
  -1  -8   1      105.04      102.13      1.35 o
   0  -8   1      261.12      262.74      2.91 o
   1  -8   1      461.64      444.41      5.11 o
   2  -8   1      516.93      509.26      5.87 o
   3  -8   1       15.93       16.76      0.60 o
   4  -8   1      480.26      485.66      7.13 o
   5  -8   1      517.22      515.77     14.05 o
   6  -8   1       30.54       31.82      1.53 o
   7  -8   1       14.41       14.96      0.94 o
   8  -8   1        3.81        1.86      0.58 o
  -7  -7   1        0.00       -0.24      0.33 o
  -6  -7   1       27.68       23.87      0.74 o
  -5  -7   1        0.80        0.12      0.26 o
  -4  -7   1      188.39      178.48      2.16 o
  -3  -7   1      311.59      304.88      3.33 o
  -2  -7   1        6.59        3.72      0.23 o
  -1  -7   1      405.29      400.20      3.88 o
   0  -7   1     1013.49     1018.67      9.48 o
   1  -7   1       29.02       27.82      0.51 o
   2  -7   1        0.58        0.83      0.13 o
   3  -7   1       27.20       27.82      1.19 o
   4  -7   1      420.05      422.58      8.12 o
   5  -7   1      190.11      187.35      3.71 o
   6  -7   1       33.31       35.93      1.25 o
   7  -7   1       40.02       36.23      1.35 o
   8  -7   1       33.87       32.55      1.88 o
   9  -7   1        4.55        4.11      0.85 o
  -8  -6   1        0.43        0.93      0.39 o
  -7  -6   1        5.46        3.79      0.41 o
  -6  -6   1       33.06       33.37      0.74 o
  -5  -6   1       44.58       37.71      0.75 o
  -4  -6   1        8.17        5.61      0.31 o
  -3  -6   1       22.39       21.51      0.47 o
  -2  -6   1        8.47        7.59      0.23 o
  -1  -6   1        7.01        8.98      0.23 o
   0  -6   1      678.89      715.69      6.21 o
   1  -6   1        2.97        2.95      0.14 o
   2  -6   1      448.48      479.65      5.92 o
   3  -6   1      184.70      179.80      2.09 o
   4  -6   1       53.66       55.31      1.10 o
   5  -6   1      123.80      130.67      1.69 o
   6  -6   1       98.10       97.85      1.83 o
   7  -6   1      464.70      465.87     10.62 o
   8  -6   1      248.42      241.45      4.99 o
   9  -6   1        0.80        0.63      0.92 o
  -8  -5   1        2.92        4.79      0.43 o
  -7  -5   1        3.08        6.58      0.43 o
  -6  -5   1       28.71       20.01      0.51 o
  -5  -5   1       30.63       23.83      0.48 o
  -4  -5   1       37.03       41.70      0.56 o
  -3  -5   1        0.03       -0.08      0.10 o
  -2  -5   1        1.91        1.15      0.10 o
  -1  -5   1      136.63      164.06      1.47 o
   0  -5   1       81.46       83.37      0.91 o
   1  -5   1       28.14       33.73      0.44 o
   2  -5   1      632.23      690.44      6.77 o
   3  -5   1       13.93       11.43      0.39 o
   4  -5   1      387.42      423.96      4.69 o
   5  -5   1        2.28        1.48      0.22 o
   6  -5   1       13.73       12.94      0.63 o
   7  -5   1      449.83      446.61      5.84 o
   8  -5   1        9.75        9.80      0.62 o
   9  -5   1        1.32        2.15      0.61 o
  10  -5   1        0.97        0.17      0.82 o
  -9  -4   1       12.19       10.62      0.62 o
  -8  -4   1        0.20        0.74      0.29 o
  -7  -4   1       56.36       60.80      1.31 o
  -6  -4   1        5.37        8.19      0.32 o
  -5  -4   1       28.70       30.00      0.51 o
  -4  -4   1       15.99       14.51      0.30 o
  -3  -4   1      214.21      219.01      1.93 o
  -2  -4   1       19.57       32.56      0.41 o
  -1  -4   1     1124.09     1127.85      9.09 o
   0  -4   1      101.40      115.56      1.19 o
   1  -4   1      540.55      542.25      6.11 o
   2  -4   1      842.79      868.10     10.36 o
   3  -4   1        2.98        4.99      0.48 o
   4  -4   1      328.03      372.21      3.84 o
   5  -4   1       24.48       25.29      0.46 o
   6  -4   1        0.96        1.06      0.18 o
   7  -4   1      199.34      190.12      2.49 o
   8  -4   1      121.53      122.14      2.05 o
   9  -4   1        0.08        0.15      0.39 o
  10  -4   1        2.55        2.46      0.65 o
  -9  -3   1        2.87        3.76      0.41 o
  -8  -3   1        1.08        2.56      0.31 o
  -7  -3   1      324.43      321.43      3.40 o
  -6  -3   1      312.35      307.13      3.08 o
  -5  -3   1       34.67       36.16      0.52 o
  -4  -3   1       25.29       33.78      0.46 o
  -3  -3   1      868.97      890.75      6.84 o
  -2  -3   1     2656.33     2744.85     20.73 o
  -1  -3   1        1.87        2.72      0.13 o
   0  -3   1       55.36       56.00      0.59 o
   1  -3   1      273.30      278.81      2.87 o
   2  -3   1     4632.71     4818.79     51.16 o
   3  -3   1       14.16       13.76      0.24 o
   4  -3   1       12.29       12.11      0.28 o
   5  -3   1      677.10      693.96      6.59 o
   6  -3   1      397.83      400.70      3.98 o
   7  -3   1        1.10        0.57      0.25 o
   8  -3   1       23.59       26.92      0.73 o
   9  -3   1       62.05       59.94      1.36 o
  10  -3   1        3.84        2.60      0.66 o
 -10  -2   1        0.01        0.42      0.32 o
  -9  -2   1       16.19       11.71      0.48 o
  -8  -2   1      190.03      172.31      2.16 o
  -7  -2   1        1.58        1.23      0.30 o
  -6  -2   1       30.36       29.14      0.47 o
  -5  -2   1        1.93        1.24      0.17 o
  -4  -2   1      427.36      478.09      3.77 o
  -3  -2   1      259.30      289.97      2.29 o
  -2  -2   1       24.69       19.47      0.22 o
  -1  -2   1       22.20       17.52      0.20 o
   0  -2   1      276.35      275.56      3.10 o
   1  -2   1     2523.22     2502.52     27.00 o
   2  -2   1      179.98      182.28      1.63 o
   3  -2   1       42.22       41.88      0.53 o
   4  -2   1       77.27       73.59      0.95 o
   5  -2   1        3.27        5.45      0.31 o
   6  -2   1       19.94       15.93      0.46 o
   7  -2   1       30.35       26.44      0.62 o
   8  -2   1        0.07        0.53      0.59 o
   9  -2   1       52.12       53.23      1.46 o
  10  -2   1        0.39        1.85      0.51 o
 -10  -1   1       15.13       15.45      0.65 o
  -9  -1   1       52.52       46.81      0.93 o
  -8  -1   1       34.79       34.53      0.74 o
  -7  -1   1       41.88       41.98      0.77 o
  -6  -1   1      168.19      173.99      1.77 o
  -5  -1   1      838.22      796.61      7.44 o
  -4  -1   1     3201.07     3307.04     30.01 o
  -3  -1   1        6.39        4.16      0.24 o
  -2  -1   1     6483.42     6764.23     66.23 o
  -1  -1   1      812.39      834.94      6.24 o
   0  -1   1      233.37      203.64      2.72 o
   1  -1   1     6407.34     6668.44     48.70 o
   2  -1   1     4199.98     4073.55     37.87 o
   3  -1   1       74.36       84.78      1.24 o
   4  -1   1        0.21        0.21      0.11 o
   5  -1   1      329.83      346.05      3.74 o
   6  -1   1       19.61       20.59      0.52 o
   7  -1   1       46.32       41.09      0.87 o
   8  -1   1       46.48       41.27      1.05 o
   9  -1   1       17.24       17.57      0.70 o
  10  -1   1       13.69       15.30      0.77 o
 -10   0   1        0.60       -0.16      0.29 o
  -9   0   1       27.96       29.08      0.78 o
  -8   0   1      370.19      357.24      4.37 o
  -7   0   1        3.05        3.77      0.28 o
  -6   0   1       40.47       36.88      0.68 o
  -5   0   1      192.71      211.30      2.19 o
  -4   0   1      334.25      351.70      3.42 o
  -3   0   1     2882.94     2763.00     23.88 o
  -2   0   1      611.86      587.28      5.50 o
  -1   0   1     1697.93     1391.33     50.28 o
   0   0   1     3441.70     2364.07     65.44 o
   1   0   1     1836.21     1745.66     13.56 o
   2   0   1        1.24        1.80      0.10 o
   3   0   1      130.80      129.71      1.38 o
   4   0   1      282.25      313.30      3.37 o
   5   0   1       68.50       63.32      0.96 o
   6   0   1        4.41        4.38      0.25 o
   7   0   1      108.97      102.90      1.47 o
   8   0   1       67.25       66.30      1.19 o
   9   0   1       22.80       17.51      0.66 o
 -10   1   1       16.71       19.42      0.95 o
  -9   1   1        1.39        0.55      0.42 o
  -8   1   1      167.35      168.10      2.31 o
  -7   1   1       71.33       69.88      1.07 o
  -6   1   1        4.66        2.40      0.22 o
  -5   1   1      147.40      157.22      1.83 o
  -4   1   1      140.67      132.28      1.41 o
  -3   1   1       26.21       20.07      0.30 o
  -2   1   1     1154.94     1167.45     11.54 o
  -1   1   1     1281.81     1215.34      9.21 o
   0   1   1     4267.07     4281.04     31.19 o
   1   1   1     1701.84     1663.68     12.46 o
   2   1   1       73.58       64.50      0.67 o
   3   1   1      849.25      827.03      6.37 o
   4   1   1      141.27      142.82      1.62 o
   5   1   1        8.41        9.28      0.33 o
   6   1   1       98.08       96.16      1.20 o
   7   1   1       41.49       41.38      0.79 o
   8   1   1       49.43       44.10      1.10 o
   9   1   1        0.19       -0.12      0.35 o
 -10   2   1        1.11        2.34      0.48 o
  -9   2   1      151.54      152.60      3.65 o
  -8   2   1       26.58       26.39      0.64 o
  -7   2   1        1.34        1.75      0.28 o
  -6   2   1        0.06        0.14      0.15 o
  -5   2   1      398.27      411.88      4.00 o
  -4   2   1      421.21      394.17      4.45 o
  -3   2   1      688.54      671.81      6.71 o
  -2   2   1     1079.61     1067.60      9.67 o
  -1   2   1      194.05      200.75      1.51 o
   0   2   1      576.40      526.97      3.89 o
   1   2   1      580.36      590.23      4.56 o
   2   2   1      444.17      404.17      3.37 o
   3   2   1      118.95      119.32      1.09 o
   4   2   1        0.09        0.17      0.12 o
   5   2   1       57.60       48.15      0.71 o
   6   2   1       25.77       26.77      0.56 o
   7   2   1      263.30      247.82      2.86 o
   8   2   1       15.35       20.61      0.61 o
   9   2   1       25.88       25.43      1.39 o
 -10   3   1       30.82       32.20      1.14 o
  -9   3   1      171.60      175.33      2.47 o
  -8   3   1       99.21       99.42      1.55 o
  -7   3   1       54.34       51.17      0.92 o
  -6   3   1      593.48      599.87     12.66 o
  -5   3   1      462.97      454.96      4.71 o
  -4   3   1        3.30        2.50      0.14 o
  -3   3   1       58.24       61.43      0.70 o
  -2   3   1     1750.93     1778.35     14.99 o
  -1   3   1       68.33       73.34      0.66 o
   0   3   1      351.23      328.66      2.61 o
   1   3   1      416.73      445.27      3.69 o
   2   3   1      859.89      915.47      7.44 o
   3   3   1       16.92       19.72      0.36 o
   4   3   1      256.04      257.22      2.94 o
   5   3   1       15.94       15.28      0.40 o
   6   3   1       71.71       75.85      1.15 o
   7   3   1        7.13        4.22      0.43 o
   8   3   1        0.11        0.44      0.32 o
 -10   4   1       54.46       55.98      1.85 o
  -9   4   1       21.21       22.23      1.33 o
  -8   4   1       59.28       58.53      1.20 o
  -7   4   1      202.48      205.44      2.60 o
  -6   4   1        0.00        0.04      0.12 o
  -5   4   1       45.43       43.78      0.61 o
  -4   4   1        0.96        0.02      0.11 o
  -3   4   1      158.07      147.21      1.59 o
  -2   4   1      456.07      470.80      4.40 o
  -1   4   1       31.25       34.81      0.50 o
   0   4   1        3.12        4.89      0.19 o
   1   4   1      348.57      380.03      3.40 o
   2   4   1        1.30        0.10      0.12 o
   3   4   1      286.81      289.14      2.73 o
   4   4   1        3.51        2.94      0.23 o
   5   4   1       10.78       10.28      0.41 o
   6   4   1       24.33       23.38      0.62 o
   7   4   1        1.49        1.14      0.28 o
   8   4   1       17.73       25.27      1.44 o
 -10   5   1        0.81        0.75      0.41 o
  -9   5   1        9.33        8.70      0.77 o
  -8   5   1      147.53      147.28      2.22 o
  -7   5   1       12.46       11.11      0.59 o
  -6   5   1        1.76        0.85      0.14 o
  -5   5   1       68.70       73.94      1.48 o
  -4   5   1       41.41       38.01      0.56 o
  -3   5   1      255.00      265.82      2.79 o
  -2   5   1      367.08      400.36      4.09 o
  -1   5   1        2.37        1.85      0.14 o
   0   5   1      363.67      372.66      3.63 o
   1   5   1      826.70      905.46      8.66 o
   2   5   1      139.27      145.44      1.63 o
   3   5   1      131.23      141.24      1.58 o
   4   5   1       71.32       66.31      1.10 o
   5   5   1      421.46      403.22      6.02 o
   6   5   1       19.60       22.60      0.70 o
   7   5   1        2.42        2.80      0.45 o
 -10   6   1        0.03       -0.04      0.49 o
  -9   6   1       17.26       17.23      1.06 o
  -8   6   1        7.62        7.59      0.51 o
  -7   6   1        2.19        2.70      0.36 o
  -6   6   1        5.05        4.08      0.46 o
  -5   6   1       71.97       80.52      1.34 o
  -4   6   1      117.17      129.33      1.63 o
  -3   6   1      278.87      270.23      3.29 o
  -2   6   1      354.64      362.90      4.77 o
  -1   6   1      204.86      188.05      2.32 o
   0   6   1      108.24       96.10      1.49 o
   1   6   1       55.99       50.27      0.73 o
   2   6   1      145.72      137.65      1.69 o
   3   6   1       74.66       72.74      1.00 o
   4   6   1       12.88       11.27      0.48 o
   5   6   1       21.83       18.58      0.64 o
   6   6   1       26.57       19.08      0.69 o
  -9   7   1        7.48        5.46      0.77 o
  -8   7   1       96.03      103.65      2.65 o
  -7   7   1      168.61      162.49      3.54 o
  -6   7   1      208.16      211.03      4.25 o
  -5   7   1        5.00        4.14      0.51 o
  -4   7   1       52.46       56.70      0.88 o
  -3   7   1      442.48      423.82      5.98 o
  -2   7   1       23.56       19.94      0.47 o
  -1   7   1        1.45        1.45      0.18 o
   0   7   1      101.24      105.16      1.50 o
   1   7   1      822.18      793.20      8.93 o
   2   7   1      240.84      241.07      3.06 o
   3   7   1       16.29       15.72      0.65 o
   4   7   1        3.53        5.81      0.41 o
   5   7   1       37.81       45.31      1.03 o
   6   7   1        4.15        3.32      0.44 o
  -9   8   1       63.87       66.38      2.12 o
  -8   8   1        0.08       -0.21      0.94 o
  -7   8   1        4.09        4.00      0.78 o
  -6   8   1       92.76       94.54      2.34 o
  -5   8   1      439.78      419.14      7.68 o
  -4   8   1       22.05       22.59      1.56 o
  -3   8   1       72.30       71.94      1.25 o
  -2   8   1        9.41        6.97      0.38 o
  -1   8   1       13.93       13.20      0.48 o
   0   8   1       86.61       86.91      1.36 o
   1   8   1       64.37       58.27      1.21 o
   2   8   1       20.34       22.27      0.76 o
   3   8   1        5.98        7.43      0.51 o
   4   8   1       35.55       39.45      1.10 o
  -8   9   1        0.61        0.41      0.53 o
  -7   9   1       22.00       21.64      2.39 o
  -6   9   1       27.22       29.29      1.23 o
  -5   9   1       60.07       54.30      1.62 o
  -4   9   1       11.14       10.50      0.78 o
  -3   9   1       12.18       12.49      0.78 o
  -2   9   1        0.05       -0.11      0.41 o
  -1   9   1       63.43       71.95      1.53 o
   0   9   1       98.47       92.43      1.66 o
   1   9   1       23.65       28.58      0.85 o
   2   9   1        5.08        6.50      0.55 o
   3   9   1        0.50        0.63      0.36 o
  -6  10   1       78.23       82.28      2.25 o
  -5  10   1       26.59       24.49      1.46 o
  -4  10   1       33.78       35.37      1.29 o
  -3  10   1       12.36       10.24      0.71 o
  -2  10   1        1.08        3.14      0.94 o
  -1  10   1        0.17        0.03      0.49 o
   0  10   1        1.94        2.68      0.39 o
   1  10   1        3.46        4.41      0.45 o
  -2 -11   2        5.11        4.19      0.64 o
  -1 -11   2       29.08       38.21      2.24 o
   0 -11   2        6.39        5.55      0.40 o
   1 -11   2       69.00       69.27      2.65 o
   2 -11   2       43.37       42.89      1.02 o
   3 -11   2       19.27       22.97      0.91 o
   4 -11   2       50.90       50.98      2.41 o
  -4 -10   2        4.78        5.83      0.50 o
  -3 -10   2        0.46        0.69      0.36 o
  -2 -10   2        4.61        4.68      0.33 o
  -1 -10   2        2.96        3.89      0.31 o
   0 -10   2       14.59       14.38      0.49 o
   1 -10   2        0.01       -0.21      0.21 o
   2 -10   2      136.65      141.20      2.32 o
   3 -10   2        0.41        0.32      0.27 o
   4 -10   2       41.87       39.12      1.23 o
   5 -10   2       43.35       42.93      1.36 o
   6 -10   2       38.93       42.96      1.44 o
  -5  -9   2        0.62        0.62      0.38 o
  -4  -9   2        4.57        2.71      0.36 o
  -3  -9   2        0.25        0.07      0.23 o
  -2  -9   2       62.94       63.95      0.99 o
  -1  -9   2       84.68       89.94      1.23 o
   0  -9   2      607.70      618.13      7.33 o
   1  -9   2        8.06        7.40      0.38 o
   2  -9   2      161.35      165.09      2.59 o
   3  -9   2        0.00        0.10      0.24 o
   4  -9   2       74.24       77.67      2.14 o
   5  -9   2      183.56      179.44      3.66 o
   6  -9   2       23.33       23.09      1.74 o
   7  -9   2        0.64        0.88      0.51 o
  -6  -8   2        3.52        3.43      0.36 o
  -5  -8   2      137.20      151.51      1.97 o
  -4  -8   2      170.00      175.39      1.99 o
  -3  -8   2       14.41       15.50      0.54 o
  -2  -8   2       67.85       73.99      0.98 o
  -1  -8   2        0.75        0.89      0.16 o
   0  -8   2        2.57        3.06      0.18 o
   1  -8   2        6.30        6.16      0.24 o
   2  -8   2      245.89      251.66      3.29 o
   3  -8   2       98.53       92.33      1.60 o
   4  -8   2      225.00      208.92      3.29 o
   5  -8   2        1.31        1.32      0.41 o
   6  -8   2       41.23       39.49      1.33 o
   7  -8   2        0.75        0.89      0.49 o
   8  -8   2        7.40        7.32      0.76 o
  -7  -7   2        0.07        0.24      0.31 o
  -6  -7   2        3.48        1.80      0.30 o
  -5  -7   2       45.35       47.36      0.87 o
  -4  -7   2      327.56      314.07      3.18 o
  -3  -7   2        0.33        0.48      0.17 o
  -2  -7   2       22.47       21.63      0.41 o
  -1  -7   2        0.04       -0.08      0.10 o
   0  -7   2       19.55       25.33      0.50 o
   1  -7   2        6.45        5.28      0.21 o
   2  -7   2        0.54        0.86      0.17 o
   3  -7   2       25.86       24.71      0.54 o
   4  -7   2      505.05      506.64      7.66 o
   5  -7   2      110.20      106.82      2.67 o
   6  -7   2        3.07        2.93      0.50 o
   7  -7   2        5.48        5.39      0.62 o
   8  -7   2       20.89       21.17      1.16 o
   9  -7   2       21.16       21.47      1.23 o
  -8  -6   2       17.54       21.68      0.82 o
  -7  -6   2        2.21        3.69      0.33 o
  -6  -6   2       19.20       21.76      0.59 o
  -5  -6   2      426.91      391.90      3.87 o
  -4  -6   2      272.44      266.77      2.71 o
  -3  -6   2      122.30      122.84      1.22 o
  -2  -6   2       28.00       35.60      0.46 o
  -1  -6   2       12.78        9.19      0.31 o
   0  -6   2     1336.43     1355.24     13.37 o
   1  -6   2       22.44       21.50      0.44 o
   2  -6   2      159.44      176.90      2.15 o
   3  -6   2        1.86        1.13      0.16 o
   4  -6   2        6.91        9.33      0.44 o
   5  -6   2       23.36       21.86      0.59 o
   6  -6   2       58.07       52.11      1.19 o
   7  -6   2       73.66       70.85      2.93 o
   8  -6   2       48.43       41.21      2.06 o
   9  -6   2        0.19        0.77      0.56 o
  -9  -5   2       24.14       22.35      0.85 o
  -8  -5   2       22.26       19.49      0.69 o
  -7  -5   2       11.82        8.34      0.39 o
  -6  -5   2        0.22        0.32      0.19 o
  -5  -5   2       28.52       25.99      0.47 o
  -4  -5   2        0.12        0.11      0.10 o
  -3  -5   2      137.41      147.45      1.46 o
  -2  -5   2       74.18       66.06      0.72 o
  -1  -5   2       58.93       66.42      0.83 o
   0  -5   2        5.85        5.20      0.26 o
   1  -5   2       38.47       38.42      0.62 o
   2  -5   2        1.50        6.17      0.27 o
   4  -5   2       22.70       19.54      0.41 o
   5  -5   2       80.98       86.02      1.22 o
   6  -5   2      127.62      124.33      1.65 o
   7  -5   2        7.31        8.48      0.46 o
   8  -5   2       65.12       58.60      1.83 o
   9  -5   2        2.28        3.16      0.65 o
  -9  -4   2       74.95       74.48      1.40 o
  -8  -4   2       18.76       17.53      0.77 o
  -7  -4   2       10.62        5.46      0.31 o
  -6  -4   2      133.15      135.81      1.45 o
  -5  -4   2      378.94      353.29      3.50 o
  -4  -4   2        0.83        0.71      0.12 o
  -3  -4   2      152.25      134.14      1.24 o
  -2  -4   2      457.47      461.42      3.80 o
  -1  -4   2      335.85      342.09      3.04 o
   0  -4   2      740.36      772.22      9.33 o
   1  -4   2      297.67      311.58      3.43 o
   2  -4   2       39.58       46.05      0.86 o
   3  -4   2        0.92        0.22      0.11 o
   4  -4   2      174.01      152.78      1.70 o
   5  -4   2       73.50       64.70      0.92 o
   6  -4   2        0.13        0.19      0.22 o
   7  -4   2      311.74      310.38      4.26 o
   8  -4   2       22.12       25.69      0.84 o
   9  -4   2       13.50       12.08      0.74 o
 -10  -3   2       68.54       87.04      1.71 o
  -9  -3   2       53.01       50.68      1.35 o
  -8  -3   2       80.56       70.10      1.02 o
  -7  -3   2       40.20       46.09      0.74 o
  -6  -3   2      111.18      103.60      1.15 o
  -5  -3   2       74.49       84.80      0.91 o
  -4  -3   2       29.98       35.46      0.46 o
  -3  -3   2      431.11      450.68      3.35 o
  -2  -3   2       26.90       25.98      0.27 o
  -1  -3   2      967.63      909.23      9.02 o
   0  -3   2      228.83      211.30      2.68 o
   1  -3   2       35.02       28.76      0.37 o
   2  -3   2        0.10        0.34      0.16 o
   3  -3   2       83.34       78.40      1.30 o
   4  -3   2      319.43      313.62      3.05 o
   5  -3   2        3.09        2.49      0.21 o
   6  -3   2       20.90       20.33      0.47 o
   7  -3   2      189.62      197.70      2.65 o
   8  -3   2        4.88        3.25      0.39 o
   9  -3   2        4.26        4.49      0.69 o
 -10  -2   2       12.13       13.01      0.55 o
  -9  -2   2       22.57       22.48      0.98 o
  -8  -2   2        5.00        1.24      0.27 o
  -7  -2   2       34.10       33.33      0.58 o
  -6  -2   2      170.28      167.70      1.55 o
  -5  -2   2       14.48       15.02      0.36 o
  -4  -2   2       60.67       69.51      0.85 o
  -3  -2   2     3272.25     3421.73     26.10 o
  -2  -2   2      126.65      110.27      0.98 o
  -1  -2   2       12.31        9.40      0.17 o
   0  -2   2     6202.70     6575.65     77.32 o
   1  -2   2      267.61      259.62      2.01 o
   2  -2   2      703.92      697.95      5.99 o
   3  -2   2       80.11       88.99      0.98 o
   4  -2   2      541.82      591.47      5.89 o
   5  -2   2      206.19      194.22      2.26 o
   6  -2   2       33.43       23.97      0.64 o
   7  -2   2       92.96       90.18      1.47 o
   8  -2   2        2.06        2.15      0.37 o
   9  -2   2        1.79        2.51      0.50 o
 -10  -1   2       33.72       33.54      0.90 o
  -9  -1   2        3.34        4.48      0.36 o
  -8  -1   2      124.28      113.95      1.55 o
  -7  -1   2       24.38       24.48      0.57 o
  -6  -1   2       12.28       11.58      0.36 o
  -5  -1   2      266.16      261.20      2.87 o
  -4  -1   2       57.81       53.03      0.68 o
  -3  -1   2     2924.34     2876.90     24.77 o
  -2  -1   2     4758.28     4833.24     40.76 o
  -1  -1   2     1363.79     1256.03     13.14 o
   0  -1   2      823.75      812.33      5.58 o
   1  -1   2       49.49       60.16      0.52 o
   2  -1   2        0.40        2.25      0.16 o
   3  -1   2       26.43       27.57      0.48 o
   4  -1   2      178.52      165.51      1.77 o
   5  -1   2      192.39      195.32      2.28 o
   6  -1   2      249.11      243.77      2.83 o
   7  -1   2      235.47      222.76      2.67 o
   8  -1   2        4.67        4.88      0.43 o
   9  -1   2        0.53        0.26      0.42 o
 -11   0   2        6.59        5.99      0.57 o
 -10   0   2       17.77       19.32      0.79 o
  -9   0   2       18.34       21.00      0.78 o
  -8   0   2      533.34      511.09      8.04 o
  -7   0   2      381.45      365.53      4.02 o
  -6   0   2       55.70       49.19      0.80 o
  -5   0   2       77.63       74.27      0.92 o
  -4   0   2     2524.03     2541.95     23.37 o
  -3   0   2     2252.01     2215.26     21.65 o
  -2   0   2      224.84      215.74      2.40 o
  -1   0   2     1288.27     1264.88      9.69 o
   0   0   2       16.58       13.09      0.24 o
   1   0   2      465.59      460.76      3.59 o
   2   0   2      833.40      847.20      6.54 o
   3   0   2      242.98      232.21      2.16 o
   4   0   2      119.70      127.77      1.31 o
   5   0   2      339.48      347.42      3.23 o
   6   0   2      370.89      360.21      3.85 o
   7   0   2       15.83       14.57      0.46 o
   8   0   2       39.08       41.43      1.11 o
   9   0   2       46.62       54.80      2.87 o
 -11   1   2        5.61        2.93      0.57 o
 -10   1   2       30.04       28.99      1.37 o
  -9   1   2      407.41      414.69      5.65 o
  -8   1   2      278.49      274.22      3.18 o
  -7   1   2       17.49       18.89      0.76 o
  -6   1   2       41.57       34.74      0.65 o
  -5   1   2     1153.33     1159.23     11.71 o
  -4   1   2      165.92      157.94      1.63 o
  -3   1   2       49.04       47.46      0.57 o
  -2   1   2      302.28      282.02      2.33 o
  -1   1   2     6054.30     6412.90     48.49 o
   0   1   2      240.16      231.05      1.83 o
   1   1   2      774.09      736.87      5.36 o
   2   1   2        6.43        3.48      0.13 o
   3   1   2        0.16        0.21      0.16 o
   4   1   2      335.81      350.21      3.22 o
   5   1   2        2.54        2.52      0.20 o
   6   1   2       29.82       27.43      0.62 o
   7   1   2       34.25       35.76      0.74 o
   8   1   2       97.12       84.80      1.85 o
   9   1   2       17.72       19.95      0.88 o
 -11   2   2        4.55        5.35      0.76 o
 -10   2   2       41.47       42.80      1.39 o
  -9   2   2        0.59        0.63      0.33 o
  -8   2   2        3.09        2.83      0.28 o
  -7   2   2        0.59        1.58      0.24 o
  -6   2   2      192.05      187.52      2.36 o
  -5   2   2        0.66       -0.12      0.12 o
  -4   2   2        0.03        1.55      0.16 o
  -3   2   2      756.10      750.38      7.37 o
  -2   2   2       77.35       80.86      0.86 o
  -1   2   2     1486.02     1476.29     12.42 o
   0   2   2       11.68       19.15      0.32 o
   1   2   2      579.71      582.62      5.50 o
   2   2   2      131.97      133.71      1.41 o
   3   2   2       57.59       75.11      0.85 o
   4   2   2        2.86        2.90      0.19 o
   5   2   2        0.36        0.22      0.14 o
   6   2   2       10.76       11.91      0.44 o
   7   2   2       65.38       66.42      1.29 o
   8   2   2       16.13       17.68      0.80 o
 -11   3   2        2.40        2.80      0.66 o
 -10   3   2        4.42        3.49      0.69 o
  -9   3   2        0.12        0.37      0.29 o
  -8   3   2       18.21       18.54      0.65 o
  -7   3   2       52.01       45.58      0.96 o
  -6   3   2      104.70      101.79      1.81 o
  -5   3   2       17.88       26.62      0.67 o
  -4   3   2     1385.11     1482.96     13.39 o
  -3   3   2       82.54       87.72      0.95 o
  -2   3   2      709.38      714.81      6.12 o
  -1   3   2     1408.16     1458.22     11.72 o
   0   3   2      231.48      237.99      2.34 o
   1   3   2      848.72      855.77      7.48 o
   2   3   2      660.35      666.55      5.51 o
   3   3   2      132.11      120.91      1.22 o
   4   3   2      162.28      151.24      1.64 o
   5   3   2       60.52       59.52      1.10 o
   6   3   2      108.03       98.93      1.40 o
   7   3   2        4.64        3.12      0.38 o
   8   3   2       62.54       75.52      3.36 o
 -11   4   2       16.52       17.69      1.10 o
 -10   4   2        0.24        0.65      0.71 o
  -9   4   2       29.28       28.43      0.82 o
  -8   4   2       33.87       33.62      0.74 o
  -7   4   2       58.71       59.14      0.89 o
  -6   4   2        1.86        4.90      0.21 o
  -5   4   2        5.19        4.42      0.19 o
  -4   4   2      136.67      155.83      1.74 o
  -3   4   2      126.60      133.39      1.38 o
  -2   4   2       71.93       71.92      0.74 o
  -1   4   2     3907.19     4160.13     40.81 o
   0   4   2       29.96       28.36      0.51 o
   1   4   2      104.59       97.61      1.17 o
   2   4   2      382.39      419.55      4.14 o
   3   4   2      731.85      727.30      6.79 o
   4   4   2       39.41       42.38      0.77 o
   5   4   2       31.59       29.92      0.67 o
   6   4   2        0.06        0.22      0.24 o
   7   4   2        8.27        5.06      0.53 o
 -10   5   2       66.48       69.30      2.83 o
  -9   5   2        1.20        1.61      0.43 o
  -8   5   2       22.92       24.89      0.63 o
  -7   5   2        5.04        6.47      0.32 o
  -6   5   2        1.88        1.51      0.18 o
  -5   5   2       71.90       74.80      0.99 o
  -4   5   2       51.16       45.46      0.68 o
  -3   5   2        7.02        7.47      0.25 o
  -2   5   2        2.63        1.06      0.16 o
  -1   5   2      170.67      175.85      1.98 o
   0   5   2        2.01        2.26      0.23 o
   1   5   2        0.69        0.65      0.16 o
   2   5   2       85.91       83.27      1.41 o
   3   5   2       12.23       12.83      0.44 o
   4   5   2        0.17       -0.06      0.37 o
   5   5   2       19.35       21.56      0.60 o
   6   5   2        1.02        1.80      0.41 o
   7   5   2        1.41        0.71      0.45 o
 -10   6   2        0.02       -0.23      0.55 o
  -9   6   2       62.16       67.75      1.42 o
  -8   6   2        1.03        0.14      0.36 o
  -7   6   2      196.76      197.03      2.77 o
  -6   6   2        0.91        0.48      0.16 o
  -5   6   2        2.23        2.46      0.17 o
  -4   6   2      314.71      316.29      3.27 o
  -3   6   2      562.35      574.61      6.44 o
  -2   6   2      189.24      199.37      2.24 o
  -1   6   2        0.19        0.68      0.39 o
   0   6   2      486.57      476.61      5.61 o
   1   6   2      185.00      177.72      2.10 o
   2   6   2        2.86        3.33      0.27 o
   3   6   2      111.76      100.92      1.80 o
   4   6   2      149.91      160.48      2.61 o
   5   6   2        0.62        1.26      0.39 o
   6   6   2        9.60        8.88      0.94 o
  -9   7   2      197.70      190.60      4.53 o
  -8   7   2       12.90        9.90      1.32 o
  -7   7   2        7.44        4.42      0.83 o
  -6   7   2        4.61        3.90      0.54 o
  -5   7   2        4.67        3.46      0.37 o
  -4   7   2      153.87      159.34      2.82 o
  -3   7   2        4.90        5.59      0.32 o
  -2   7   2        9.43        8.62      0.33 o
  -1   7   2        6.13        6.04      0.40 o
   0   7   2      253.73      253.66      3.17 o
   1   7   2      403.05      395.37      5.32 o
   2   7   2       70.44       66.57      1.36 o
   3   7   2       25.73       27.80      0.88 o
   4   7   2      156.87      166.87      2.76 o
   5   7   2        3.81        4.49      0.59 o
  -9   8   2        1.21        2.02      0.69 o
  -8   8   2       82.80       78.21      2.25 o
  -7   8   2        2.91        3.36      0.61 o
  -6   8   2        9.94        8.15      0.71 o
  -5   8   2        4.09        3.48      0.54 o
  -4   8   2       44.04       51.67      1.19 o
  -3   8   2      206.03      213.03      3.49 o
  -2   8   2       85.09       76.11      1.58 o
  -1   8   2        9.91       11.55      0.54 o
   0   8   2       14.26       12.79      0.57 o
   1   8   2        2.90        4.95      0.45 o
   2   8   2       14.45       13.31      0.64 o
   3   8   2        0.15       -0.25      0.32 o
   4   8   2        1.14        0.36      0.38 o
  -8   9   2        1.49        0.09      0.53 o
  -7   9   2       12.24       10.85      0.85 o
  -6   9   2        3.65        2.25      0.55 o
  -5   9   2       17.12       15.87      1.50 o
  -4   9   2        3.35        3.44      0.55 o
  -3   9   2        0.79        0.21      0.41 o
  -2   9   2      223.17      232.51      3.86 o
  -1   9   2       38.50       39.33      1.00 o
   0   9   2       21.68       19.43      0.74 o
   1   9   2        2.06        2.36      0.40 o
   2   9   2       13.39       14.40      0.71 o
  -6  10   2        7.32        7.62      0.76 o
  -5  10   2        2.88        1.53      0.66 o
  -4  10   2        0.19        0.22      0.80 o
  -3  10   2       19.07       16.01      0.93 o
  -2  10   2        3.36        3.28      0.57 o
  -1  10   2       20.00       18.36      0.99 o
   0  10   2        0.01        0.25      0.35 o
  -2 -11   3       57.29       61.67      1.16 o
  -1 -11   3        0.09       -0.22      0.22 o
   0 -11   3        0.78        0.14      0.23 o
   1 -11   3      115.42      115.40      2.08 o
   2 -11   3        5.14        3.55      0.33 o
   3 -11   3        0.68        0.15      0.27 o
   4 -11   3        3.27        5.00      0.54 o
  -4 -10   3        5.15        5.90      0.40 o
  -3 -10   3        0.34        0.10      0.21 o
  -2 -10   3       42.72       42.03      0.80 o
  -1 -10   3       12.09       12.42      0.43 o
   0 -10   3       10.02       12.15      0.43 o
   1 -10   3       20.84       20.59      0.68 o
   2 -10   3      216.50      217.15      3.30 o
   3 -10   3        1.09        0.79      0.27 o
   4 -10   3       50.34       47.86      1.45 o
   5 -10   3       42.90       44.96      1.38 o
   6 -10   3        7.50        6.47      0.66 o
  -6  -9   3       10.96       14.97      0.57 o
  -5  -9   3        2.66        6.18      0.39 o
  -4  -9   3       63.88       69.03      1.02 o
  -3  -9   3      537.45      551.60      5.32 o
  -2  -9   3       97.72       97.82      1.21 o
  -1  -9   3       18.76       19.63      0.41 o
   0  -9   3      176.45      184.11      3.34 o
   1  -9   3        7.86        9.27      0.34 o
   2  -9   3        0.04       -0.11      0.18 o
   3  -9   3      110.64      110.20      1.86 o
   4  -9   3       75.47       70.92      2.63 o
   5  -9   3       90.44       94.85      2.23 o
   6  -9   3       10.33       12.39      0.79 o
   7  -9   3        0.01        0.33      0.84 o
  -7  -8   3       20.04       24.33      0.98 o
  -6  -8   3       62.07       65.26      1.13 o
  -5  -8   3       58.31       57.53      1.10 o
  -4  -8   3      460.91      442.72      4.35 o
  -3  -8   3        7.60        7.14      0.31 o
  -2  -8   3      190.55      189.14      1.89 o
  -1  -8   3       47.51       44.21      0.71 o
   0  -8   3      104.86      102.41      1.86 o
   1  -8   3        0.71        0.83      0.21 o
   2  -8   3        0.28        0.39      0.10 o
   3  -8   3       42.77       42.28      0.90 o
   4  -8   3       20.20       20.31      0.66 o
   5  -8   3       26.70       26.08      0.99 o
   6  -8   3        5.85        6.87      0.62 o
   7  -8   3       23.37       23.52      1.13 o
   8  -8   3       53.73       55.27      2.07 o
  -8  -7   3       61.52       73.29      1.52 o
  -7  -7   3       74.62       79.64      1.28 o
  -6  -7   3       52.18       50.25      0.96 o
  -5  -7   3        2.54        3.60      0.27 o
  -4  -7   3      935.81      934.88      8.66 o
  -3  -7   3      135.76      123.39      1.33 o
  -2  -7   3        7.22        8.29      0.28 o
  -1  -7   3       99.30       96.61      1.43 o
   0  -7   3       61.06       57.26      0.83 o
   1  -7   3        4.76        3.38      0.19 o
   2  -7   3        7.26        8.40      0.20 o
   3  -7   3       20.79       18.42      0.89 o
   4  -7   3      422.97      414.56      7.54 o
   5  -7   3      110.82      109.99      2.02 o
   6  -7   3      114.51      118.01      2.72 o
   7  -7   3       17.05       18.23      1.02 o
   8  -7   3        4.41        2.62      0.62 o
  -8  -6   3       83.96       85.51      1.35 o
  -7  -6   3       52.69       46.23      0.88 o
  -6  -6   3       15.82       19.67      0.55 o
  -5  -6   3        2.65        3.13      0.24 o
  -4  -6   3      189.34      176.44      1.88 o
  -3  -6   3      160.86      172.53      1.59 o
  -2  -6   3       89.74       84.53      1.00 o
  -1  -6   3      231.34      230.87      2.48 o
   0  -6   3      134.96      158.56      2.60 o
   1  -6   3        0.00        1.86      0.14 o
   2  -6   3        3.75        4.05      0.23 o
   3  -6   3       58.76       61.77      0.98 o
   4  -6   3       41.21       44.17      0.99 o
   5  -6   3      164.59      166.28      2.11 o
   6  -6   3        4.20        4.72      0.43 o
   7  -6   3        4.31        4.90      0.65 o
   8  -6   3      115.13      108.48      2.81 o
  -9  -5   3        0.99        0.14      0.32 o
  -8  -5   3        0.03       -0.09      0.24 o
  -7  -5   3      118.69      122.53      1.63 o
  -6  -5   3       37.13       33.63      0.56 o
  -5  -5   3       11.06       11.93      0.35 o
  -4  -5   3       59.07       65.18      0.68 o
  -3  -5   3      201.79      208.60      2.30 o
  -2  -5   3      504.78      548.20      5.13 o
  -1  -5   3      157.27      171.96      2.88 o
   0  -5   3      123.48      123.96      2.06 o
   1  -5   3       51.96       52.58      0.86 o
   2  -5   3      685.70      659.31      6.50 o
   3  -5   3      113.11      112.83      1.60 o
   4  -5   3        0.37        0.33      0.13 o
   5  -5   3        0.15       -0.01      0.15 o
   6  -5   3      395.62      400.36      5.27 o
   7  -5   3       61.40       65.24      1.38 o
   8  -5   3      119.28      119.44      3.75 o
   9  -5   3       28.65       32.45      1.51 o
 -10  -4   3        7.25        7.50      0.55 o
  -9  -4   3        5.05        4.48      0.42 o
  -8  -4   3        0.42        0.46      0.32 o
  -7  -4   3      151.44      142.84      1.65 o
  -6  -4   3      138.02      135.40      1.43 o
  -5  -4   3      123.33      119.84      1.20 o
  -4  -4   3      299.57      321.52      3.16 o
  -3  -4   3        0.00       -0.08      0.08 o
  -2  -4   3      336.84      335.64      4.08 o
  -1  -4   3      608.38      618.31      7.54 o
   0  -4   3     1736.73     1719.24     20.65 o
   1  -4   3     1858.27     2013.98     18.02 o
   2  -4   3      445.99      476.41      4.38 o
   3  -4   3     1003.39     1124.21     11.15 o
   4  -4   3      266.85      276.07      2.95 o
   5  -4   3        7.18        5.41      0.26 o
   6  -4   3      100.49       90.45      1.55 o
   7  -4   3      206.04      203.90      3.03 o
   8  -4   3        0.14        0.54      0.35 o
   9  -4   3        4.42        3.48      0.93 o
 -10  -3   3       10.97       13.44      0.61 o
  -9  -3   3        0.00       -0.10      0.22 o
  -8  -3   3      562.42      545.49      5.26 o
  -7  -3   3        9.76       11.11      0.45 o
  -6  -3   3        4.75        3.77      0.22 o
  -5  -3   3        3.87        5.16      0.25 o
  -4  -3   3      135.33      140.66      1.30 o
  -3  -3   3      367.31      387.94      3.05 o
  -2  -3   3      826.81      814.72      7.35 o
  -1  -3   3      224.38      226.99      2.33 o
   0  -3   3      101.96      119.28      1.37 o
   1  -3   3      795.16      796.86      6.69 o
   2  -3   3       67.54       71.88      0.79 o
   3  -3   3      543.09      596.21      6.02 o
   4  -3   3      398.30      428.63      4.18 o
   5  -3   3       11.54        9.98      0.35 o
   6  -3   3       17.83       15.17      0.75 o
   7  -3   3      172.74      173.41      2.68 o
   8  -3   3       27.17       27.04      0.89 o
   9  -3   3        0.08       -0.07      0.39 o
 -10  -2   3        0.38        1.21      0.31 o
  -9  -2   3       50.53       53.21      0.99 o
  -8  -2   3       11.32       13.33      0.53 o
  -7  -2   3      114.89      105.45      1.13 o
  -6  -2   3      386.53      404.38      3.48 o
  -5  -2   3      176.08      199.06      1.89 o
  -4  -2   3      571.17      606.68      4.99 o
  -3  -2   3       87.23       85.50      0.89 o
  -2  -2   3        5.94        5.94      0.15 o
  -1  -2   3     3537.12     3534.66     34.48 o
   0  -2   3     7014.83     7414.82     61.94 o
   1  -2   3     2483.70     2437.84     18.23 o
   2  -2   3     1026.75     1049.91      8.46 o
   3  -2   3      252.15      281.84      3.59 o
   4  -2   3       60.83       54.45      0.82 o
   5  -2   3      434.72      427.23      9.17 o
   6  -2   3        0.13        0.45      0.20 o
   7  -2   3       52.39       49.62      1.03 o
   8  -2   3        3.72        1.13      0.43 o
   9  -2   3       22.95       23.83      1.06 o
 -11  -1   3       10.94       12.99      0.62 o
 -10  -1   3        0.12       -0.12      0.31 o
  -9  -1   3        0.00       -0.24      0.24 o
  -8  -1   3       17.15       15.86      0.51 o
  -7  -1   3       16.00       14.47      0.43 o
  -6  -1   3      151.04      134.87      1.64 o
  -5  -1   3      634.73      622.07      5.93 o
  -4  -1   3      564.43      541.71      5.49 o
  -3  -1   3     1443.81     1411.85     12.90 o
  -2  -1   3     2461.20     2480.35     23.61 o
  -1  -1   3     7327.83     7726.35     60.94 o
   0  -1   3     1230.48     1237.30      9.69 o
   1  -1   3     2242.49     2227.66     16.61 o
   2  -1   3      103.16       94.75      0.88 o
   3  -1   3      280.37      288.33      3.08 o
   4  -1   3       43.80       36.30      0.66 o
   5  -1   3      989.28     1012.39      9.60 o
   6  -1   3      181.96      166.95      1.86 o
   7  -1   3       66.00       57.40      0.96 o
   8  -1   3       27.09       22.21      1.02 o
   9  -1   3        2.38        2.44      0.48 o
 -11   0   3       33.80       30.61      0.91 o
 -10   0   3      224.47      216.90      3.96 o
  -9   0   3       57.01       56.56      1.27 o
  -8   0   3      148.83      143.60      2.03 o
  -7   0   3      215.51      211.99      2.49 o
  -6   0   3     1046.12     1047.14      9.85 o
  -5   0   3      378.83      386.21      4.04 o
  -4   0   3       57.00       63.74      0.97 o
  -3   0   3      478.54      489.93      5.35 o
  -2   0   3     5275.55     5567.45     56.50 o
  -1   0   3      571.56      582.96      4.70 o
   0   0   3     1989.13     1902.18     15.13 o
   1   0   3      169.63      157.49      1.41 o
   2   0   3     1589.97     1578.04     15.60 o
   3   0   3      505.63      517.64      5.85 o
   4   0   3      293.35      286.50      2.69 o
   5   0   3      173.07      179.75      1.93 o
   6   0   3      276.18      279.85      2.88 o
   7   0   3        2.15        1.53      0.66 o
   8   0   3       42.07       45.44      1.22 o
 -11   1   3        5.43        5.42      0.73 o
 -10   1   3       74.33       73.59      2.14 o
  -9   1   3      303.52      306.45      4.89 o
  -8   1   3      257.81      255.15      3.94 o
  -7   1   3      760.53      768.33      8.64 o
  -6   1   3        5.70        6.27      0.35 o
  -5   1   3      228.58      224.58      2.70 o
  -4   1   3      683.61      694.50      6.47 o
  -3   1   3      809.40      800.48      6.10 o
  -2   1   3     8501.87     8882.11     74.81 o
  -1   1   3      450.43      422.97      3.28 o
   0   1   3      123.82      106.65      0.94 o
   1   1   3      154.22      139.87      1.33 o
   2   1   3        8.03       10.95      0.28 o
   3   1   3      429.34      442.76      3.98 o
   4   1   3      104.74      110.49      1.21 o
   5   1   3       77.59       74.96      0.99 o
   6   1   3        1.10        1.52      0.31 o
   7   1   3        1.44        1.62      0.40 o
   8   1   3        2.61        1.78      0.58 o
 -11   2   3       32.14       33.48      1.47 o
 -10   2   3       30.79       29.14      1.32 o
  -9   2   3       85.47       88.57      1.90 o
  -8   2   3      377.37      382.97      4.93 o
  -7   2   3        6.67        8.32      0.37 o
  -6   2   3       91.46       99.82      1.28 o
  -5   2   3       33.85       25.78      0.49 o
  -4   2   3      378.70      431.77      4.06 o
  -3   2   3     1359.61     1438.68     12.17 o
  -2   2   3      872.89      878.15      7.47 o
  -1   2   3      344.23      326.12      2.89 o
   0   2   3       47.27       55.34      0.70 o
   1   2   3      273.06      261.78      3.53 o
   2   2   3        3.35        2.93      0.19 o
   3   2   3        0.09       -0.14      0.14 o
   4   2   3      103.10       95.25      1.51 o
   5   2   3        0.36       -0.10      0.18 o
   6   2   3       61.86       62.40      1.51 o
   7   2   3       13.67       14.89      0.72 o
   8   2   3       49.93       58.54      2.12 o
 -11   3   3        3.30        2.49      0.64 o
 -10   3   3      123.06      117.15      2.90 o
  -9   3   3        5.23        5.49      0.43 o
  -8   3   3       21.48       23.84      0.57 o
  -7   3   3      127.34      122.69      1.55 o
  -6   3   3      198.24      189.51      2.37 o
  -5   3   3       91.29       83.11      1.00 o
  -4   3   3      375.35      410.08      5.21 o
  -3   3   3      387.39      440.70      4.15 o
  -2   3   3     3171.26     3436.74     28.84 o
  -1   3   3       80.14       83.05      0.91 o
   0   3   3      141.86      133.74      1.44 o
   1   3   3      150.79      154.18      1.66 o
   2   3   3      206.89      213.11      2.23 o
   3   3   3        0.75        1.69      0.20 o
   4   3   3      448.57      433.79      4.56 o
   5   3   3      568.86      562.47      7.45 o
   6   3   3       56.88       60.98      1.22 o
   7   3   3       53.70       61.75      1.46 o
 -11   4   3       28.57       31.93      1.47 o
 -10   4   3       31.45       30.46      1.02 o
  -9   4   3       32.27       30.82      0.85 o
  -8   4   3      110.72      110.56      1.62 o
  -7   4   3      137.67      138.24      1.58 o
  -6   4   3        7.74        7.54      0.28 o
  -5   4   3      110.83      117.26      1.43 o
  -4   4   3        2.28        2.67      0.47 o
  -3   4   3        1.15        0.45      0.14 o
  -2   4   3       51.60       59.72      0.72 o
  -1   4   3       17.99       15.29      0.34 o
   0   4   3      429.27      451.63      4.34 o
   1   4   3       69.08       61.49      0.84 o
   2   4   3      164.42      159.93      1.85 o
   3   4   3      217.34      209.01      2.71 o
   4   4   3      128.29      127.21      1.88 o
   5   4   3        2.48        2.62      0.38 o
   6   4   3       12.88       11.02      0.56 o
   7   4   3       15.39       19.73      1.21 o
 -10   5   3       75.61       80.37      2.01 o
  -9   5   3      258.72      266.07      3.33 o
  -8   5   3        9.15        8.90      0.42 o
  -7   5   3        2.96        2.86      0.29 o
  -6   5   3       35.17       35.35      0.65 o
  -5   5   3       78.37       83.04      1.23 o
  -4   5   3       67.94       65.13      1.01 o
  -3   5   3       63.98       68.77      0.95 o
  -2   5   3       19.40       19.86      0.46 o
  -1   5   3      553.95      579.85      5.96 o
   0   5   3        2.41        3.24      0.24 o
   1   5   3      235.99      243.44      2.75 o
   2   5   3      385.10      369.44      4.41 o
   3   5   3       94.32       88.00      1.44 o
   4   5   3      128.04      120.09      1.86 o
   5   5   3       42.89       42.29      1.16 o
   6   5   3        0.25        0.54      0.44 o
 -10   6   3      128.59      128.01      3.78 o
  -9   6   3      197.31      210.83      3.67 o
  -8   6   3       61.47       60.61      1.21 o
  -7   6   3       48.08       47.85      1.01 o
  -6   6   3       28.75       33.85      0.74 o
  -5   6   3        0.46        0.59      0.19 o
  -4   6   3      475.21      480.12      5.10 o
  -3   6   3       10.88       10.92      0.41 o
  -2   6   3      147.96      153.81      1.85 o
  -1   6   3        0.08        0.01      0.18 o
   0   6   3      365.03      355.53      3.86 o
   1   6   3       48.12       43.10      0.87 o
   2   6   3      108.49      111.78      1.69 o
   3   6   3       40.40       37.95      1.04 o
   4   6   3        1.37        1.79      0.40 o
   5   6   3       22.44       27.00      1.08 o
  -9   7   3        5.85        4.96      0.74 o
  -8   7   3        7.48        6.85      0.74 o
  -7   7   3      197.06      187.94      4.03 o
  -6   7   3       43.69       45.91      1.12 o
  -5   7   3       58.41       64.08      1.55 o
  -4   7   3       34.49       32.47      0.81 o
  -3   7   3       19.41       20.75      0.94 o
  -2   7   3       28.56       29.39      0.74 o
  -1   7   3       67.61       56.77      1.17 o
   0   7   3       11.12        9.59      0.51 o
   1   7   3       34.09       38.23      0.99 o
   2   7   3       66.00       62.07      1.37 o
   3   7   3        6.03        8.11      0.70 o
   4   7   3        0.66        2.15      0.45 o
  -8   8   3       77.86       80.60      3.82 o
  -7   8   3      155.45      159.38      3.61 o
  -6   8   3        2.54        3.87      1.36 o
  -5   8   3        6.43        7.52      0.67 o
  -4   8   3      113.23       97.25      1.91 o
  -3   8   3        0.05       -0.27      0.29 o
  -2   8   3      159.49      173.01      2.66 o
  -1   8   3        0.65        0.00      0.29 o
   0   8   3       82.81       71.29      1.45 o
   1   8   3        0.84        0.29      0.33 o
   2   8   3       22.28       17.82      0.77 o
   3   8   3        0.20       -0.07      0.36 o
  -7   9   3       41.62       45.33      2.33 o
  -6   9   3        0.81        0.09      0.44 o
  -5   9   3        1.86        0.94      0.48 o
  -4   9   3        5.46        9.23      0.74 o
  -3   9   3      152.62      147.18      3.29 o
  -2   9   3       41.60       43.97      1.23 o
  -1   9   3        2.43        2.43      0.39 o
   0   9   3        0.24        0.34      0.40 o
   1   9   3        4.88        5.52      0.58 o
  -5  10   3       41.91       47.24      2.24 o
  -4  10   3       68.97       76.73      2.18 o
  -3  10   3      100.28      115.55      4.47 o
  -2  10   3        1.55        2.35      0.61 o
  -3 -11   4       13.47       14.98      0.51 o
  -2 -11   4        3.45        3.54      0.28 o
  -1 -11   4       21.40       24.76      0.83 o
   0 -11   4       31.03       34.19      0.72 o
   1 -11   4       18.98       19.63      0.55 o
   2 -11   4        1.69        2.75      0.29 o
   3 -11   4       24.34       26.45      0.77 o
   4 -11   4        1.32       -0.20      0.36 o
  -5 -10   4        5.72        3.91      0.36 o
  -4 -10   4        2.14        1.77      0.25 o
  -3 -10   4        5.46        5.13      0.29 o
  -2 -10   4       38.60       33.03      0.64 o
  -1 -10   4       22.76       21.27      0.77 o
   0 -10   4       44.52       43.86      1.40 o
   1 -10   4       15.35       13.65      0.41 o
   2 -10   4        7.58        8.07      0.39 o
   3 -10   4       44.51       41.72      0.95 o
   4 -10   4        4.59        5.48      0.50 o
   5 -10   4        1.86        1.29      0.45 o
  -6  -9   4       39.17       35.75      0.90 o
  -5  -9   4       15.51       12.30      0.49 o
  -4  -9   4        6.41        5.47      0.30 o
  -3  -9   4      129.78      128.94      1.50 o
  -2  -9   4       86.90       83.18      1.17 o
  -1  -9   4      134.78      140.53      2.12 o
   0  -9   4        6.24        8.54      0.41 o
   1  -9   4       63.59       59.95      1.43 o
   2  -9   4       95.15       85.94      1.43 o
   3  -9   4       45.08       37.59      0.89 o
   4  -9   4        0.81        1.88      0.31 o
   5  -9   4        0.01        0.17      0.64 o
   6  -9   4       23.92       25.71      1.14 o
  -7  -8   4        1.98        3.36      0.36 o
  -6  -8   4        0.78        1.78      0.30 o
  -5  -8   4      229.57      234.49      2.52 o
  -4  -8   4       24.27       22.98      0.50 o
  -3  -8   4       10.40        8.81      0.29 o
  -2  -8   4      101.47       96.72      1.33 o
  -1  -8   4      565.97      556.26      6.18 o
   0  -8   4      166.02      181.59      2.20 o
   1  -8   4      140.34      137.23      1.69 o
   2  -8   4       54.28       56.52      0.98 o
   3  -8   4        0.92        0.18      0.27 o
   4  -8   4       10.95        9.55      0.48 o
   5  -8   4        3.21        2.70      0.45 o
   6  -8   4        0.01       -0.45      0.45 o
   7  -8   4        0.13        0.17      0.46 o
  -8  -7   4        7.00       10.45      0.82 o
  -7  -7   4       94.39       91.98      1.39 o
  -6  -7   4       82.04       81.86      1.24 o
  -5  -7   4        7.04        7.28      0.32 o
  -4  -7   4       73.75       67.25      0.90 o
  -3  -7   4       66.24       63.98      0.72 o
  -2  -7   4      460.20      482.91      5.38 o
  -1  -7   4        3.36        3.53      0.44 o
   0  -7   4        3.02        1.67      0.30 o
   1  -7   4       19.21       19.67      0.39 o
   2  -7   4       21.91       16.97      0.30 o
   3  -7   4       18.74       16.51      0.36 o
   4  -7   4      361.03      367.37      6.15 o
   5  -7   4      170.32      162.48      3.39 o
   6  -7   4       24.30       23.22      1.06 o
   7  -7   4        1.72        1.85      0.55 o
   8  -7   4        0.46        0.52      0.58 o
  -9  -6   4        0.01       -0.21      0.34 o
  -8  -6   4       70.34       74.54      1.23 o
  -7  -6   4       16.21       16.01      0.53 o
  -6  -6   4       81.85       74.79      1.04 o
  -5  -6   4      173.12      164.45      1.80 o
  -4  -6   4        0.33        0.26      0.11 o
  -3  -6   4      244.21      245.53      2.16 o
  -2  -6   4       77.72       67.85      1.03 o
  -1  -6   4       36.74       34.51      2.10 o
   0  -6   4       85.13       94.28      1.73 o
   1  -6   4       91.23       92.97      1.09 o
   2  -6   4       38.56       43.82      1.10 o
   3  -6   4      141.05      136.84      1.93 o
   4  -6   4       11.51        8.75      0.37 o
   5  -6   4        2.27        2.40      0.33 o
   6  -6   4      149.28      151.76      2.71 o
   7  -6   4       24.41       25.45      1.21 o
   8  -6   4        0.25       -0.48      0.48 o
  -9  -5   4        1.09        1.59      0.30 o
  -8  -5   4       77.70       80.59      1.25 o
  -7  -5   4       78.61       77.21      1.17 o
  -6  -5   4       60.17       58.98      0.85 o
  -5  -5   4       12.51       15.19      0.37 o
  -4  -5   4       34.40       26.90      0.45 o
  -3  -5   4        0.22        1.01      0.21 o
  -2  -5   4       20.68       25.08      0.53 o
  -1  -5   4      183.67      207.07      3.24 o
   0  -5   4       58.86       57.66      0.87 o
   1  -5   4      866.71      919.51      8.26 o
   2  -5   4       13.50       10.42      0.28 o
   3  -5   4      458.26      455.89      4.66 o
   4  -5   4       96.57      109.46      1.33 o
   5  -5   4      354.02      341.92      4.53 o
   6  -5   4       50.17       51.82      1.14 o
   7  -5   4       64.41       73.44      1.72 o
   8  -5   4        0.02       -0.14      0.59 o
 -10  -4   4        9.51       13.77      0.66 o
  -9  -4   4        0.03       -0.30      0.30 o
  -8  -4   4      288.42      263.40      3.01 o
  -7  -4   4        0.21        0.20      0.18 o
  -6  -4   4       61.66       67.44      0.84 o
  -5  -4   4      763.87      798.16      7.07 o
  -4  -4   4      222.11      251.68      1.99 o
  -3  -4   4       42.12       53.55      0.59 o
  -2  -4   4      310.23      334.60      3.46 o
  -1  -4   4      775.17      775.09      7.18 o
   0  -4   4      597.39      637.13      6.76 o
   1  -4   4        3.41        4.15      0.14 o
   2  -4   4      673.68      728.26      6.64 o
   3  -4   4      912.33      902.31      8.31 o
   4  -4   4        2.54        2.01      0.19 o
   5  -4   4      470.69      473.51      6.14 o
   6  -4   4       51.55       51.23      1.11 o
   7  -4   4       99.60      106.39      2.10 o
   8  -4   4        0.56        0.77      0.38 o
 -10  -3   4       19.64       17.00      0.65 o
  -9  -3   4      322.79      325.04      3.67 o
  -8  -3   4       10.75       10.48      0.54 o
  -7  -3   4      116.45      120.21      1.43 o
  -6  -3   4        0.25        0.58      0.15 o
  -5  -3   4       45.21       58.76      0.73 o
  -4  -3   4        8.30        9.27      0.24 o
  -3  -3   4       67.70       61.40      0.65 o
  -2  -3   4       24.14       23.74      0.29 o
  -1  -3   4        3.57        3.77      0.14 o
   0  -3   4        5.36        5.91      0.24 o
   1  -3   4     1120.90     1189.53      9.36 o
   2  -3   4      223.67      227.11      2.20 o
   3  -3   4      429.38      477.70      4.52 o
   4  -3   4      723.03      757.46      8.39 o
   5  -3   4       94.18       94.62      1.42 o
   6  -3   4      128.10      127.29      2.08 o
   7  -3   4       42.79       38.85      0.93 o
   8  -3   4        6.85        5.51      0.45 o
 -11  -2   4       34.02       38.24      1.13 o
 -10  -2   4       50.68       48.18      0.98 o
  -9  -2   4       67.09       66.75      1.12 o
  -8  -2   4      301.36      299.89      3.33 o
  -7  -2   4        1.49        1.87      0.21 o
  -6  -2   4      317.10      318.78      2.80 o
  -5  -2   4       79.47       76.03      0.91 o
  -4  -2   4      539.18      568.75      5.26 o
  -3  -2   4       36.13       32.28      0.42 o
  -2  -2   4        3.01        4.03      0.24 o
  -1  -2   4     4193.26     4153.55     34.79 o
   0  -2   4      978.39      983.95      7.79 o
   1  -2   4      350.88      349.09      2.72 o
   2  -2   4        8.01       10.53      0.23 o
   3  -2   4      112.57      106.05      1.22 o
   4  -2   4       21.48       24.03      0.49 o
   5  -2   4       11.17       13.43      0.45 o
   6  -2   4      187.56      188.27      2.56 o
   7  -2   4        0.11       -0.08      0.26 o
   8  -2   4        9.04        9.99      0.70 o
 -11  -1   4        2.47        5.48      0.51 o
 -10  -1   4      195.95      181.07      2.32 o
  -9  -1   4      110.03       99.26      1.43 o
  -8  -1   4      296.80      281.61      3.49 o
  -7  -1   4      282.79      263.93      3.05 o
  -6  -1   4      728.59      756.55      7.70 o
  -5  -1   4      139.58      156.36      1.79 o
  -4  -1   4      115.38      115.73      1.35 o
  -3  -1   4     2843.36     2935.57     28.50 o
  -2  -1   4       38.30       37.77      0.44 o
  -1  -1   4      873.54      883.05      7.02 o
   0  -1   4       63.50       50.40      0.56 o
   1  -1   4      120.99      117.85      1.21 o
   2  -1   4      159.79      153.07      1.59 o
   3  -1   4      231.88      252.72      3.71 o
   4  -1   4       49.34       48.65      1.01 o
   5  -1   4       51.76       48.54      0.95 o
   6  -1   4        0.98        0.41      0.31 o
   7  -1   4       67.89       65.22      1.44 o
   8  -1   4       31.11       25.39      0.95 o
 -11   0   4       62.94       68.50      1.47 o
 -10   0   4       96.32       85.29      1.92 o
  -9   0   4       39.47       37.45      1.13 o
  -8   0   4       32.40       30.24      1.54 o
  -7   0   4      109.42       99.58      1.86 o
  -6   0   4       42.20       41.06      1.06 o
  -5   0   4        8.91       11.04      0.37 o
  -4   0   4       35.67       26.29      0.51 o
  -3   0   4      610.78      607.76      6.03 o
  -2   0   4     8013.19     8525.70     91.17 o
  -1   0   4       85.78       89.49      1.03 o
   0   0   4       47.49       40.60      0.54 o
   1   0   4      296.95      304.33      2.78 o
   2   0   4      139.37      125.16      1.65 o
   3   0   4       25.69       26.05      0.55 o
   4   0   4      118.87      118.95      1.55 o
   5   0   4      234.13      225.68      3.34 o
   6   0   4      481.95      458.46      5.50 o
   7   0   4       52.34       52.33      1.29 o
   8   0   4        1.02        1.16      0.44 o
 -11   1   4        0.86        1.56      0.76 o
 -10   1   4        7.38        5.15      0.69 o
  -9   1   4      366.38      358.13      5.58 o
  -8   1   4        1.82        0.77      0.26 o
  -7   1   4      634.80      628.46      7.16 o
  -6   1   4       12.19       12.28      0.41 o
  -5   1   4       12.88        9.71      0.33 o
  -4   1   4       18.01       15.50      0.31 o
  -3   1   4      563.30      550.91      5.11 o
  -2   1   4      622.73      618.47      5.02 o
  -1   1   4       51.75       51.64      0.57 o
   0   1   4      201.32      185.61      2.02 o
   1   1   4      391.08      388.29      3.45 o
   2   1   4        5.20        4.12      0.24 o
   3   1   4       22.86       21.51      0.54 o
   4   1   4       55.27       53.46      0.99 o
   5   1   4        8.11        7.89      0.40 o
   6   1   4        0.89        0.31      0.36 o
   7   1   4        2.73        3.75      0.54 o
 -11   2   4       28.63       31.42      1.42 o
 -10   2   4        0.12       -0.20      0.47 o
  -9   2   4       14.90       13.73      0.81 o
  -8   2   4      214.01      212.85      2.51 o
  -7   2   4      182.76      182.79      2.16 o
  -6   2   4      182.97      177.44      2.07 o
  -5   2   4      206.12      202.66      2.24 o
  -4   2   4      204.90      212.18      2.13 o
  -3   2   4      601.29      586.55      5.45 o
  -2   2   4      323.62      337.79      3.02 o
  -1   2   4      335.15      370.13      3.53 o
   0   2   4       15.64       15.83      0.33 o
   1   2   4       30.90       34.33      0.57 o
   2   2   4        4.85        5.05      0.27 o
   3   2   4      125.59      127.92      1.64 o
   4   2   4       42.64       39.44      0.79 o
   5   2   4        0.53       -0.39      0.39 o
   6   2   4       32.31       29.59      0.98 o
   7   2   4       18.51       19.82      0.86 o
 -11   3   4       35.85       42.22      1.28 o
 -10   3   4      117.40      116.54      2.30 o
  -9   3   4        7.53        7.15      0.40 o
  -8   3   4       17.02       18.33      0.52 o
  -7   3   4      438.50      439.48      4.32 o
  -6   3   4        0.02       -0.14      0.14 o
  -5   3   4        3.38        2.74      0.21 o
  -4   3   4      590.57      596.64      6.61 o
  -3   3   4       30.53       27.37      0.51 o
  -2   3   4      569.96      554.08      5.60 o
  -1   3   4        0.93       -0.08      0.12 o
   0   3   4      966.36      994.25      9.24 o
   1   3   4        2.49        0.88      0.17 o
   2   3   4        0.08        0.05      0.16 o
   3   3   4      135.47      136.62      1.76 o
   4   3   4       18.73       16.38      0.63 o
   5   3   4      114.84      113.87      1.83 o
   6   3   4       27.06       25.88      0.95 o
 -11   4   4       22.30       27.29      1.34 o
 -10   4   4       72.31       76.08      1.71 o
  -9   4   4       92.05       90.28      1.59 o
  -8   4   4        0.04       -0.20      0.20 o
  -7   4   4      161.16      156.74      1.92 o
  -6   4   4        9.93        9.92      0.36 o
  -5   4   4      328.42      342.57      3.65 o
  -4   4   4      164.20      168.18      1.94 o
  -3   4   4      177.58      173.30      1.83 o
  -2   4   4       94.79      112.36      1.22 o
  -1   4   4       88.07       93.36      1.23 o
   0   4   4       31.27       31.01      0.57 o
   1   4   4        1.11        1.23      0.20 o
   2   4   4      160.60      152.62      2.14 o
   3   4   4      200.31      191.22      2.59 o
   4   4   4      493.32      488.62      5.84 o
   5   4   4       41.76       41.34      1.01 o
   6   4   4       21.54       25.71      1.17 o
 -10   5   4       51.15       49.79      1.47 o
  -9   5   4      122.32      128.66      2.12 o
  -8   5   4       13.63       11.34      0.53 o
  -7   5   4       88.90       84.89      1.40 o
  -6   5   4      190.38      191.69      2.84 o
  -5   5   4       46.00       44.99      0.79 o
  -4   5   4       10.07        7.99      0.36 o
  -3   5   4       62.63       62.60      0.87 o
  -2   5   4       89.58       92.71      1.16 o
  -1   5   4       19.14       19.31      0.50 o
   0   5   4      127.99      135.65      1.72 o
   1   5   4      120.43      118.96      1.74 o
   2   5   4       49.10       49.23      1.00 o
   3   5   4      371.44      354.06      4.38 o
   4   5   4       24.15       26.08      0.79 o
   5   5   4       11.80       11.28      1.13 o
 -10   6   4       42.04       45.69      2.30 o
  -9   6   4        9.43       10.11      0.71 o
  -8   6   4      198.76      190.11      2.81 o
  -7   6   4        5.41        5.68      0.52 o
  -6   6   4       59.00       53.55      1.09 o
  -5   6   4       34.00       32.45      0.71 o
  -4   6   4      335.06      337.34      4.01 o
  -3   6   4        5.53        4.14      0.30 o
  -2   6   4      604.60      581.17      6.64 o
  -1   6   4        7.19        5.15      0.35 o
   0   6   4      143.34      135.98      1.94 o
   1   6   4        2.03        2.21      0.31 o
   2   6   4       13.11       13.55      0.86 o
   3   6   4        1.14        0.13      0.34 o
   4   6   4       25.31       25.26      0.93 o
  -9   7   4       15.42       19.85      1.17 o
  -8   7   4       49.03       45.53      1.67 o
  -7   7   4        4.34        3.06      0.92 o
  -6   7   4       15.24        9.67      0.50 o
  -5   7   4        0.34        0.09      0.23 o
  -4   7   4      148.06      139.50      2.17 o
  -3   7   4        4.98        6.73      0.42 o
  -2   7   4       14.63       19.21      0.70 o
  -1   7   4       26.53       29.48      0.86 o
   0   7   4       63.92       54.96      1.24 o
   1   7   4       17.31       22.04      1.15 o
   2   7   4        0.00       -0.32      0.32 o
   3   7   4        2.49        1.49      0.43 o
  -8   8   4       52.99       57.52      1.95 o
  -7   8   4       19.45       13.75      0.96 o
  -6   8   4        4.97        4.18      0.68 o
  -5   8   4        1.87        0.59      0.44 o
  -4   8   4        5.12        2.46      0.41 o
  -3   8   4       66.31       66.36      1.56 o
  -2   8   4      125.88      108.30      1.93 o
  -1   8   4        7.77        7.38      0.52 o
   0   8   4        0.26       -0.20      0.32 o
   1   8   4        2.62        5.27      0.52 o
   2   8   4        5.23        6.14      0.56 o
  -7   9   4       36.97       43.05      1.67 o
  -6   9   4        6.05        4.35      0.68 o
  -5   9   4        7.78       11.29      1.06 o
  -4   9   4        0.04        0.31      0.48 o
  -3   9   4        4.90        4.54      0.65 o
  -2   9   4       34.83       43.82      1.14 o
  -1   9   4       15.46       15.86      0.73 o
   0   9   4       11.62       12.20      0.69 o
  -3 -11   5        2.22        1.98      0.24 o
  -2 -11   5       10.91       11.83      0.37 o
  -1 -11   5       93.40       94.27      2.10 o
   0 -11   5       13.53       12.03      0.63 o
   1 -11   5       31.71       39.27      0.76 o
   2 -11   5       15.78       16.94      0.84 o
   3 -11   5       75.32       82.40      1.59 o
  -5 -10   5        0.15       -0.25      0.25 o
  -4 -10   5       28.55       28.35      0.65 o
  -3 -10   5        9.39        7.63      0.33 o
  -2 -10   5       25.43       25.06      0.82 o
  -1 -10   5        8.13       11.07      0.91 o
   0 -10   5       32.68       35.26      0.97 o
   1 -10   5        5.70        4.97      0.46 o
   2 -10   5       15.60       13.54      0.52 o
   3 -10   5      133.59      123.07      3.64 o
   4 -10   5        5.97        5.71      0.51 o
   5 -10   5       35.35       36.14      1.26 o
  -6  -9   5       21.55       22.50      0.66 o
  -5  -9   5        0.67        0.43      0.22 o
  -4  -9   5      313.66      315.14      3.39 o
  -3  -9   5       40.27       40.50      0.68 o
  -2  -9   5       47.76       44.91      1.00 o
  -1  -9   5       23.57       23.07      2.16 o
   0  -9   5        9.02        8.61      0.56 o
   1  -9   5        7.46        7.37      0.39 o
   2  -9   5        0.30        0.40      0.28 o
   3  -9   5      147.97      132.15      2.19 o
   4  -9   5        0.00        0.19      0.27 o
   5  -9   5       29.94       31.04      1.16 o
   6  -9   5        6.91       12.53      0.84 o
  -7  -8   5       32.13       30.31      0.75 o
  -6  -8   5      205.30      209.80      2.53 o
  -5  -8   5       46.83       46.43      0.77 o
  -4  -8   5      265.39      262.86      2.84 o
  -3  -8   5        2.27        3.16      0.21 o
  -2  -8   5      105.07      107.41      1.75 o
  -1  -8   5        0.35        1.38      0.36 o
   0  -8   5       91.94       87.59      1.48 o
   1  -8   5      313.06      325.54      3.72 o
   2  -8   5      117.42      111.17      1.31 o
   3  -8   5       34.21       28.22      0.68 o
   4  -8   5        0.10       -0.33      0.42 o
   5  -8   5        0.24        0.46      0.60 o
   6  -8   5       16.81       18.59      1.01 o
   7  -8   5        1.36        2.99      0.62 o
  -8  -7   5        7.73        4.87      0.38 o
  -7  -7   5       20.26       17.96      0.57 o
  -6  -7   5       39.88       32.36      0.64 o
  -5  -7   5       76.32       76.65      1.02 o
  -4  -7   5        7.79        8.73      0.27 o
  -3  -7   5      278.97      281.75      3.85 o
  -2  -7   5      348.31      359.55      4.64 o
  -1  -7   5       48.72       46.69      1.41 o
   0  -7   5       54.50       50.20      0.68 o
   1  -7   5       69.81       68.06      0.73 o
   2  -7   5       35.23       34.85      0.55 o
   3  -7   5        0.00        0.06      0.19 o
   4  -7   5      164.05      168.71      3.04 o
   5  -7   5       40.90       34.43      1.23 o
   6  -7   5       47.60       46.94      1.58 o
   7  -7   5        3.97        2.42      0.63 o
  -9  -6   5        0.08       -0.26      0.26 o
  -8  -6   5       11.51       10.82      0.47 o
  -7  -6   5        4.27        3.30      0.30 o
  -6  -6   5        3.79        4.04      0.26 o
  -5  -6   5       42.84       43.40      0.67 o
  -4  -6   5      118.47      119.36      1.28 o
  -3  -6   5        9.45        6.33      0.27 o
  -2  -6   5      351.13      359.54      4.05 o
  -1  -6   5       90.30       93.20      2.15 o
   0  -6   5        4.94        5.70      0.20 o
   1  -6   5        3.61        5.37      0.18 o
   2  -6   5        0.32        0.23      0.13 o
   3  -6   5        0.43        1.04      0.20 o
   4  -6   5        6.98        6.93      0.38 o
   5  -6   5      240.82      231.42      3.81 o
   6  -6   5       66.27       68.45      1.97 o
   7  -6   5        9.63        9.65      0.85 o
 -10  -5   5        0.39        0.48      0.30 o
  -9  -5   5        0.14       -0.13      0.24 o
  -8  -5   5       95.66       96.33      1.40 o
  -7  -5   5      280.24      264.94      3.00 o
  -6  -5   5        1.04        0.83      0.18 o
  -5  -5   5       10.70        7.70      0.30 o
  -4  -5   5        2.79        1.67      0.30 o
  -3  -5   5       17.59       21.30      0.35 o
  -2  -5   5      270.77      287.14      2.97 o
  -1  -5   5        2.34        5.90      0.20 o
   0  -5   5      284.00      295.09      2.77 o
   1  -5   5      121.97      112.69      1.18 o
   2  -5   5       11.97       11.75      0.28 o
   3  -5   5       13.24       14.62      0.37 o
   4  -5   5       16.03       11.10      0.40 o
   5  -5   5       20.16       17.77      0.64 o
   6  -5   5        9.19       10.26      0.78 o
   7  -5   5      148.48      151.06      3.57 o
   8  -5   5        1.49        0.88      0.62 o
 -10  -4   5        0.54        0.49      0.28 o
  -9  -4   5       29.40       35.67      0.78 o
  -8  -4   5      242.65      218.69      2.57 o
  -7  -4   5       69.75       70.74      0.97 o
  -6  -4   5       61.73       61.92      0.88 o
  -5  -4   5      515.87      492.09      6.04 o
  -4  -4   5       29.95       23.00      0.32 o
  -3  -4   5      382.64      384.58      3.37 o
  -2  -4   5      137.51      139.64      1.17 o
  -1  -4   5     1256.83     1283.30     11.47 o
   0  -4   5      331.26      369.00      7.06 o
   1  -4   5       76.53       82.99      0.97 o
   2  -4   5      245.55      248.30      2.42 o
   3  -4   5        1.69        1.88      0.19 o
   4  -4   5      152.40      156.11      2.58 o
   5  -4   5       15.18       15.17      0.61 o
   6  -4   5        3.16        2.49      0.36 o
   7  -4   5       79.00       83.04      1.48 o
   8  -4   5       24.46       27.90      2.35 o
 -10  -3   5        0.84        1.18      0.33 o
  -9  -3   5        2.00        2.08      0.31 o
  -8  -3   5      203.95      199.37      2.53 o
  -7  -3   5       20.26       20.06      0.52 o
  -6  -3   5      238.02      226.55      2.45 o
  -5  -3   5     1337.58     1398.61     12.69 o
  -4  -3   5       77.21       74.64      0.86 o
  -3  -3   5      540.52      550.35      5.07 o
  -2  -3   5      447.92      459.36      4.20 o
  -1  -3   5      242.71      246.56      2.33 o
   0  -3   5     1082.78     1143.78      8.57 o
   1  -3   5      329.89      308.26      2.72 o
   2  -3   5       28.54       32.72      0.51 o
   3  -3   5       69.11       67.78      0.88 o
   4  -3   5      158.93      163.16      1.98 o
   5  -3   5      166.51      162.58      2.23 o
   6  -3   5       10.35        9.00      0.46 o
   7  -3   5        0.47        0.35      0.29 o
   8  -3   5        0.29        0.01      0.42 o
 -11  -2   5       19.11       17.83      0.88 o
 -10  -2   5        1.40        1.52      0.33 o
  -9  -2   5        1.38        2.36      0.54 o
  -8  -2   5       53.25       53.74      0.97 o
  -7  -2   5      313.69      321.54      3.41 o
  -6  -2   5      180.46      192.41      2.40 o
  -5  -2   5      434.57      424.44      4.05 o
  -4  -2   5      129.43      136.30      1.42 o
  -3  -2   5       14.91       15.33      0.30 o
  -2  -2   5      769.65      794.50      7.73 o
  -1  -2   5       64.83       72.35      0.87 o
   0  -2   5      254.62      241.12      2.30 o
   1  -2   5        1.83        4.71      0.17 o
   2  -2   5        6.40        1.98      0.16 o
   3  -2   5      183.63      178.33      1.86 o
   4  -2   5        7.58        8.31      0.41 o
   5  -2   5       42.21       45.91      1.06 o
   6  -2   5        1.43        2.54      0.39 o
   7  -2   5        0.83        0.48      0.40 o
   8  -2   5       37.74       43.63      1.25 o
 -11  -1   5      124.45      132.80      3.67 o
 -10  -1   5        3.02        2.25      0.36 o
  -9  -1   5      164.71      158.23      2.15 o
  -8  -1   5       50.65       47.82      1.22 o
  -7  -1   5      425.82      398.38      4.60 o
  -6  -1   5      141.13      134.43      1.64 o
  -5  -1   5      142.62      140.11      1.65 o
  -4  -1   5      949.04     1008.97      9.94 o
  -3  -1   5      676.78      711.68      7.06 o
  -2  -1   5      280.41      260.55      2.31 o
  -1  -1   5       24.88       21.79      0.33 o
   0  -1   5     1191.91     1185.51      9.96 o
   1  -1   5      239.51      265.59      2.56 o
   2  -1   5      250.73      274.02      2.73 o
   3  -1   5       98.51      103.84      1.54 o
   4  -1   5      211.10      203.76      3.44 o
   5  -1   5        0.00        0.00      0.26 o
   6  -1   5        7.68        5.65      0.44 o
   7  -1   5        7.96       11.72      0.68 o
 -11   0   5        3.14        3.42      0.67 o
 -10   0   5       10.13       11.35      0.70 o
  -9   0   5        5.31        7.06      0.64 o
  -8   0   5       31.62       28.54      0.91 o
  -7   0   5        2.61        2.90      0.80 o
  -6   0   5        2.40        1.46      0.20 o
  -5   0   5      102.65       93.40      1.30 o
  -4   0   5     2684.99     2793.98     27.07 o
  -3   0   5     1749.51     1777.73     19.71 o
  -2   0   5      217.86      211.31      2.22 o
  -1   0   5       31.20       39.56      0.60 o
   0   0   5       89.44       93.37      1.07 o
   1   0   5       69.20       64.24      0.79 o
   2   0   5       98.81      113.42      1.44 o
   3   0   5        6.68        7.73      0.34 o
   4   0   5       13.32       12.84      0.45 o
   5   0   5      175.17      160.39      2.29 o
   6   0   5      103.25      108.62      2.00 o
   7   0   5       12.30       10.56      0.67 o
 -11   1   5        0.00        0.20      0.50 o
 -10   1   5        8.55        5.44      0.67 o
  -9   1   5       63.32       59.08      1.86 o
  -8   1   5       33.26       35.44      0.79 o
  -7   1   5       78.43       74.25      1.11 o
  -6   1   5        9.94       14.01      0.39 o
  -5   1   5       97.81       78.49      0.96 o
  -4   1   5        6.11        5.31      0.58 o
  -3   1   5        0.31        0.89      0.15 o
  -2   1   5       15.02       16.35      0.34 o
  -1   1   5      210.04      194.52      2.13 o
   0   1   5       79.20       86.28      1.12 o
   1   1   5      427.76      416.82      4.07 o
   2   1   5       82.95       82.49      1.16 o
   3   1   5        0.07        0.01      0.19 o
   4   1   5       11.77       10.10      0.43 o
   5   1   5        6.03        6.62      0.52 o
   6   1   5        2.28        0.58      0.40 o
   7   1   5        1.04        2.32      0.47 o
 -11   2   5       11.75       13.30      0.76 o
 -10   2   5       24.16       24.73      0.95 o
  -9   2   5        0.60       -0.29      0.32 o
  -8   2   5        0.26        0.61      0.23 o
  -7   2   5       12.47       10.84      0.37 o
  -6   2   5       41.18       36.21      0.67 o
  -5   2   5      822.55      816.33      8.95 o
  -4   2   5      113.46      118.42      1.58 o
  -3   2   5      357.68      373.08      3.87 o
  -2   2   5        0.22        0.30      0.15 o
  -1   2   5      303.46      311.25      3.30 o
   0   2   5      165.87      178.72      2.09 o
   1   2   5       11.86        7.95      0.44 o
   2   2   5       12.21       12.88      0.47 o
   3   2   5       13.67       12.46      0.55 o
   4   2   5      483.12      483.19      5.75 o
   5   2   5      122.53      130.05      2.28 o
   6   2   5       36.50       38.21      1.15 o
 -11   3   5       44.92       47.15      1.60 o
 -10   3   5      172.12      168.34      3.03 o
  -9   3   5        2.84        2.75      0.41 o
  -8   3   5       10.11        8.63      0.35 o
  -7   3   5       10.61       12.25      0.44 o
  -6   3   5       30.66       30.14      0.67 o
  -5   3   5        0.93        0.88      0.21 o
  -4   3   5       54.00       45.01      0.81 o
  -3   3   5      115.07      122.96      1.71 o
  -2   3   5      233.87      236.48      2.61 o
  -1   3   5       11.91        9.33      0.36 o
   0   3   5     1122.93     1059.63     10.67 o
   1   3   5      288.66      272.93      3.37 o
   2   3   5       29.24       31.98      0.76 o
   3   3   5       32.09       32.64      0.87 o
   4   3   5      279.40      276.08      3.58 o
   5   3   5        2.46        2.18      0.45 o
   6   3   5       53.53       53.68      1.56 o
 -11   4   5      101.21      107.02      1.97 o
 -10   4   5       79.28       79.42      1.55 o
  -9   4   5        0.49        0.08      0.27 o
  -8   4   5      137.80      142.89      2.02 o
  -7   4   5      228.66      212.89      2.74 o
  -6   4   5        1.47        0.58      0.21 o
  -5   4   5       14.14       16.63      0.52 o
  -4   4   5       11.82       14.98      0.61 o
  -3   4   5      100.87      100.06      1.46 o
  -2   4   5        3.70        3.85      0.22 o
  -1   4   5       84.97       77.00      0.97 o
   0   4   5       11.62       11.06      0.41 o
   1   4   5        9.19       10.00      0.48 o
   2   4   5        0.04       -0.24      0.27 o
   3   4   5       83.11       91.29      1.81 o
   4   4   5        7.40        8.76      0.52 o
   5   4   5        9.04       12.19      0.77 o
 -10   5   5       14.88       11.28      0.93 o
  -9   5   5       10.16        8.40      0.53 o
  -8   5   5        0.62        0.94      0.32 o
  -7   5   5       61.58       53.60      1.01 o
  -6   5   5       28.58       24.55      0.72 o
  -5   5   5       46.33       43.57      0.96 o
  -4   5   5       64.53       65.96      1.10 o
  -3   5   5       20.92       25.52      0.55 o
  -2   5   5        0.26        0.66      0.22 o
  -1   5   5        1.93        2.82      0.30 o
   0   5   5       10.70       11.99      0.49 o
   1   5   5       32.13       31.80      0.80 o
   2   5   5       70.85       73.57      1.34 o
   3   5   5       24.41       23.22      0.79 o
   4   5   5        1.05        0.66      0.38 o
 -10   6   5       55.76       56.22      2.84 o
  -9   6   5       25.17       23.93      1.02 o
  -8   6   5       16.38       14.63      0.65 o
  -7   6   5      158.91      149.79      2.34 o
  -6   6   5       28.74       24.35      0.76 o
  -5   6   5      122.42      116.47      1.84 o
  -4   6   5       26.03       33.55      0.78 o
  -3   6   5       16.30       13.87      0.49 o
  -2   6   5       89.45       89.67      1.64 o
  -1   6   5        0.38       -0.12      0.26 o
   0   6   5        1.27        2.24      0.39 o
   1   6   5        0.01        0.08      0.28 o
   2   6   5        7.38        8.88      0.61 o
   3   6   5       16.97       19.08      0.84 o
  -9   7   5        1.58        3.21      0.67 o
  -8   7   5        2.78        2.89      0.61 o
  -7   7   5        2.74        3.78      0.47 o
  -6   7   5       50.26       39.80      0.98 o
  -5   7   5        1.50        1.19      0.33 o
  -4   7   5        1.18        0.00      0.34 o
  -3   7   5        2.63        0.81      0.33 o
  -2   7   5       37.77       35.97      0.99 o
  -1   7   5       45.64       40.58      1.07 o
   0   7   5       15.54       11.02      0.61 o
   1   7   5        5.23        7.22      0.57 o
   2   7   5        0.09       -0.18      0.35 o
  -8   8   5        2.06        1.47      0.63 o
  -7   8   5       12.18       10.19      0.88 o
  -6   8   5       10.46       11.41      0.88 o
  -5   8   5       67.84       74.37      2.28 o
  -4   8   5       17.20       16.40      0.85 o
  -3   8   5       21.14       23.48      0.94 o
  -2   8   5        0.29       -0.12      0.36 o
  -1   8   5        7.63        8.25      0.60 o
   0   8   5       59.41       68.83      1.55 o
  -5   9   5       13.67       12.43      0.92 o
  -4   9   5       20.51       22.08      1.21 o
  -3   9   5       23.23       27.70      1.34 o
  -3 -11   6      110.69      119.84      1.87 o
  -2 -11   6        2.32        1.96      0.64 o
  -1 -11   6      245.45      243.71      6.60 o
   0 -11   6       14.21        9.42      1.35 o
   1 -11   6        6.83        6.99      0.31 o
   2 -11   6        2.39        1.91      0.28 o
   3 -11   6       93.32       99.10      1.91 o
  -5 -10   6        7.80        7.49      0.59 o
  -4 -10   6       70.00       78.87      1.19 o
  -3 -10   6       70.97       71.66      1.47 o
  -2 -10   6        1.40        0.94      0.56 o
  -1 -10   6        2.45        3.33      0.67 o
   0 -10   6       20.82       24.28      1.29 o
   1 -10   6       35.42       31.76      0.60 o
   2 -10   6       31.46       28.61      0.69 o
   3 -10   6        2.28        4.05      0.39 o
   4 -10   6        0.13        0.10      0.36 o
  -6  -9   6       55.36       54.46      1.05 o
  -5  -9   6      112.57      112.72      1.47 o
  -4  -9   6       53.63       56.44      0.82 o
  -3  -9   6      167.86      159.30      2.66 o
  -2  -9   6       70.66       62.11      1.89 o
  -1  -9   6        0.80        1.55      0.30 o
   0  -9   6        0.38        0.15      0.18 o
   1  -9   6       21.30       17.71      0.41 o
   2  -9   6       35.83       34.20      0.96 o
   3  -9   6       24.84       22.28      1.13 o
   4  -9   6       13.87       12.68      0.75 o
   5  -9   6        4.58        5.19      1.05 o
  -7  -8   6       23.88       28.84      0.77 o
  -6  -8   6      246.26      259.39      2.91 o
  -5  -8   6        1.05        0.90      0.21 o
  -4  -8   6      104.25      107.42      1.44 o
  -3  -8   6        5.92        5.11      0.45 o
  -2  -8   6      240.19      228.01      5.00 o
  -1  -8   6        0.00       -0.03      0.24 o
   0  -8   6       78.67       73.65      1.11 o
   1  -8   6      453.24      429.66      4.43 o
   2  -8   6      185.71      167.94      2.31 o
   3  -8   6       25.81       21.07      1.07 o
   4  -8   6        0.02        0.30      0.37 o
   5  -8   6        0.87        0.31      0.40 o
   6  -8   6        7.30        7.28      0.72 o
  -8  -7   6       15.59       17.47      0.62 o
  -7  -7   6       37.78       34.68      0.80 o
  -6  -7   6        0.22       -0.19      0.19 o
  -5  -7   6       24.83       22.95      0.50 o
  -4  -7   6      154.81      148.38      2.65 o
  -3  -7   6       26.87       26.93      0.55 o
  -2  -7   6       14.97       16.14      0.37 o
  -1  -7   6       31.58       31.78      0.53 o
   0  -7   6       14.98       14.99      0.36 o
   1  -7   6        0.11        0.13      0.12 o
   2  -7   6      219.85      220.33      2.63 o
   3  -7   6        8.42        6.70      0.34 o
   4  -7   6        0.67        0.39      0.30 o
   5  -7   6       56.32       52.18      1.62 o
   6  -7   6       27.06       26.16      1.24 o
  -9  -6   6        7.60        6.95      0.44 o
  -8  -6   6        0.58        1.75      0.30 o
  -7  -6   6        5.95        5.79      0.41 o
  -6  -6   6       20.37       19.84      0.54 o
  -5  -6   6      129.01      127.06      1.52 o
  -4  -6   6       67.49       59.49      0.80 o
  -3  -6   6      126.83      115.69      1.24 o
  -2  -6   6       67.88       63.81      0.86 o
  -1  -6   6        2.88        1.60      0.15 o
   0  -6   6       15.83       15.46      0.29 o
   1  -6   6       21.29       17.33      0.35 o
   2  -6   6       89.25       86.27      1.21 o
   3  -6   6      349.18      375.60      5.24 o
   4  -6   6      117.15      112.08      2.12 o
   5  -6   6       32.80       41.50      1.17 o
   6  -6   6        2.91        1.87      0.57 o
   7  -6   6       73.93       82.70      2.45 o
 -10  -5   6       17.65       22.32      0.72 o
  -9  -5   6       15.84       18.49      0.63 o
  -8  -5   6       73.88       76.71      1.27 o
  -7  -5   6      222.49      221.03      2.74 o
  -6  -5   6      108.04      104.88      1.33 o
  -5  -5   6      216.41      221.33      2.40 o
  -4  -5   6       57.87       60.72      0.71 o
  -3  -5   6       51.31       46.54      0.56 o
  -2  -5   6       65.79       65.21      0.67 o
  -1  -5   6        2.88        4.87      0.19 o
   0  -5   6      218.62      235.38      2.28 o
   1  -5   6       50.71       61.61      1.07 o
   2  -5   6      135.23      123.48      1.61 o
   3  -5   6      141.43      134.76      1.51 o
   4  -5   6      220.18      223.14      3.15 o
   5  -5   6       65.85       69.14      1.62 o
   6  -5   6       14.04       14.39      0.79 o
   7  -5   6        0.16        0.15      0.42 o
 -10  -4   6      134.55      140.21      2.05 o
  -9  -4   6       20.89       23.57      0.77 o
  -8  -4   6        2.34        2.50      0.32 o
  -7  -4   6      125.53      122.28      1.76 o
  -6  -4   6      493.64      500.80      5.05 o
  -5  -4   6        7.23       11.49      0.35 o
  -4  -4   6       28.48       31.06      0.43 o
  -3  -4   6       24.48       27.39      0.39 o
  -2  -4   6      357.19      348.33      3.05 o
  -1  -4   6      383.58      402.89      3.48 o
   0  -4   6     1416.11     1338.06     12.00 o
   1  -4   6        9.11        8.94      0.26 o
   2  -4   6       93.97       98.75      1.14 o
   3  -4   6        9.44        8.30      0.30 o
   4  -4   6      453.62      423.71      5.60 o
   5  -4   6       19.32       18.88      0.64 o
   6  -4   6        1.72        1.54      0.34 o
   7  -4   6        1.52        2.32      0.48 o
 -11  -3   6        5.58        5.66      0.63 o
 -10  -3   6       93.31       93.54      1.99 o
  -9  -3   6      159.55      164.05      2.84 o
  -8  -3   6        0.04        0.01      0.28 o
  -7  -3   6       94.33       89.42      1.19 o
  -6  -3   6     1046.54     1054.75     10.29 o
  -5  -3   6        1.89        2.23      0.20 o
  -4  -3   6       25.56       30.46      0.49 o
  -3  -3   6      399.81      400.83      4.03 o
  -2  -3   6      681.46      645.42      6.34 o
  -1  -3   6      543.05      535.58      5.30 o
   0  -3   6      553.72      568.79      5.20 o
   1  -3   6       79.74       77.41      0.90 o
   2  -3   6       18.83       22.54      0.50 o
   3  -3   6       14.52       11.57      0.38 o
   4  -3   6        0.36        0.90      0.28 o
   5  -3   6       19.45       19.02      0.71 o
   6  -3   6        1.70        0.46      0.34 o
   7  -3   6       25.06       29.31      1.13 o
 -11  -2   6       49.71       49.14      1.20 o
 -10  -2   6       35.49       42.43      0.95 o
  -9  -2   6       35.12       33.77      0.79 o
  -8  -2   6      164.81      166.54      2.16 o
  -7  -2   6        3.17        2.33      0.27 o
  -6  -2   6        9.68        9.97      0.39 o
  -5  -2   6     1223.57     1231.71     11.27 o
  -4  -2   6      220.21      216.15      2.14 o
  -3  -2   6        5.43        9.07      0.48 o
  -2  -2   6     1417.74     1505.76     13.46 o
  -1  -2   6        0.38        0.28      0.29 o
   0  -2   6       16.51       20.98      0.38 o
   1  -2   6       15.30       15.89      0.36 o
   2  -2   6       94.22      104.15      1.46 o
   3  -2   6       24.28       20.30      0.44 o
   4  -2   6        0.15        0.04      0.26 o
   5  -2   6        1.56        0.90      0.32 o
   6  -2   6       17.73       17.46      0.77 o
   7  -2   6       25.95       32.16      1.06 o
 -11  -1   6       33.58       29.00      0.92 o
 -10  -1   6       67.30       73.31      1.30 o
  -9  -1   6      114.98      121.83      1.97 o
  -8  -1   6      298.92      298.43      3.98 o
  -7  -1   6       61.19       67.96      1.11 o
  -6  -1   6       17.16       16.18      0.41 o
  -5  -1   6       53.86       50.61      0.76 o
  -4  -1   6        7.97        8.82      0.36 o
  -3  -1   6      365.37      399.62      3.88 o
  -2  -1   6       35.42       50.40      0.65 o
  -1  -1   6        0.64        1.00      0.12 o
   0  -1   6       13.54       19.46      0.35 o
   1  -1   6      165.39      169.17      1.80 o
   2  -1   6      201.05      193.94      2.54 o
   3  -1   6       92.25       96.85      1.28 o
   4  -1   6       10.38        9.15      0.52 o
   5  -1   6        2.61        2.89      0.37 o
   6  -1   6       30.56       30.03      1.00 o
   7  -1   6        0.96        1.76      0.48 o
 -11   0   6       37.22       37.48      1.54 o
 -10   0   6        2.01        0.87      0.43 o
  -9   0   6      176.07      173.60      3.07 o
  -8   0   6      307.84      299.73      4.08 o
  -7   0   6      141.26      135.43      2.40 o
  -6   0   6       74.91       81.52      1.17 o
  -5   0   6        1.83        1.09      0.19 o
  -4   0   6     1428.89     1450.03     15.08 o
  -3   0   6      576.30      598.66      5.55 o
  -2   0   6      563.11      550.10      5.55 o
  -1   0   6       17.57       19.65      0.44 o
   0   0   6      139.94      150.28      1.57 o
   1   0   6       93.14       88.53      1.12 o
   2   0   6      253.57      250.99      3.02 o
   3   0   6       11.82       11.21      0.42 o
   4   0   6       18.94       18.10      0.64 o
   5   0   6       30.12       30.22      0.96 o
   6   0   6       65.30       80.61      1.71 o
 -11   1   6        4.15        3.03      0.63 o
 -10   1   6       28.41       27.86      1.01 o
  -9   1   6       38.07       39.11      1.00 o
  -8   1   6       44.31       41.47      0.88 o
  -7   1   6      161.70      159.11      1.82 o
  -6   1   6       57.47       60.24      0.89 o
  -5   1   6      184.84      201.11      2.24 o
  -4   1   6      460.27      484.91      4.96 o
  -3   1   6      974.89      951.66      8.71 o
  -2   1   6      156.93      143.46      1.68 o
  -1   1   6       20.74       23.44      0.51 o
   0   1   6       41.90       44.40      0.74 o
   1   1   6        1.12        0.84      0.19 o
   2   1   6       20.08       20.66      0.55 o
   3   1   6       77.10       77.21      1.21 o
   4   1   6       52.16       50.34      1.21 o
   5   1   6        4.48        4.58      0.64 o
   6   1   6       30.77       29.91      1.02 o
 -11   2   6       29.71       35.91      1.80 o
 -10   2   6       62.26       63.76      1.58 o
  -9   2   6      174.97      172.40      2.64 o
  -8   2   6        2.65        3.24      0.30 o
  -7   2   6       55.98       56.46      0.95 o
  -6   2   6        5.12        6.69      0.35 o
  -5   2   6      117.14      115.48      1.62 o
  -4   2   6      915.27      871.02      9.56 o
  -3   2   6      161.70      158.34      1.86 o
  -2   2   6       10.20        7.49      0.31 o
  -1   2   6      121.94      112.34      1.43 o
   0   2   6       12.71       13.97      0.42 o
   1   2   6      225.33      229.56      2.67 o
   2   2   6      260.36      263.10      3.44 o
   3   2   6      537.35      536.82      6.32 o
   4   2   6       76.89       83.46      1.69 o
   5   2   6        0.00        0.18      0.38 o
 -11   3   6       23.61       29.41      0.99 o
 -10   3   6        1.05        1.24      0.45 o
  -9   3   6      109.29      102.84      1.80 o
  -8   3   6        5.16        5.48      0.37 o
  -7   3   6      172.78      173.55      2.31 o
  -6   3   6       84.54       90.15      1.39 o
  -5   3   6       45.92       50.44      0.93 o
  -4   3   6       65.56       66.49      1.10 o
  -3   3   6        2.41        2.03      0.23 o
  -2   3   6       33.14       32.24      0.64 o
  -1   3   6       96.00       90.83      1.18 o
   0   3   6       15.18       16.61      0.46 o
   1   3   6        0.20        0.51      0.23 o
   2   3   6      328.61      320.82      4.18 o
   3   3   6       20.15       20.44      0.73 o
   4   3   6       11.53       12.25      0.69 o
   5   3   6        5.78        6.09      0.66 o
 -11   4   6        0.58        0.91      0.45 o
 -10   4   6        2.37        3.60      0.52 o
  -9   4   6       10.52       11.10      0.68 o
  -8   4   6       15.73       18.24      0.63 o
  -7   4   6        0.57        0.77      0.29 o
  -6   4   6       56.97       50.05      1.35 o
  -5   4   6        0.74        0.53      0.31 o
  -4   4   6       12.37       14.75      0.57 o
  -3   4   6      146.47      139.35      1.74 o
  -2   4   6       12.64       13.32      0.42 o
  -1   4   6       50.35       50.24      0.89 o
   0   4   6        2.82        3.52      0.34 o
   1   4   6      107.57      104.09      1.66 o
   2   4   6        1.27        0.57      0.32 o
   3   4   6        0.92        0.49      0.33 o
   4   4   6        2.10        1.53      0.70 o
 -10   5   6       26.04       32.42      1.12 o
  -9   5   6       19.91       19.40      0.80 o
  -8   5   6       17.00       18.35      0.73 o
  -7   5   6       26.18       26.68      0.95 o
  -6   5   6       92.17       89.21      1.60 o
  -5   5   6        0.03        0.24      0.29 o
  -4   5   6       40.78       41.27      0.99 o
  -3   5   6      169.70      160.82      2.02 o
  -2   5   6       73.99       65.26      1.08 o
  -1   5   6       60.36       61.08      1.15 o
   0   5   6        0.44       -0.04      0.26 o
   1   5   6       45.79       43.31      0.99 o
   2   5   6       14.28       15.27      0.65 o
   3   5   6       29.11       27.57      1.10 o
  -9   6   6       91.63      104.52      2.43 o
  -8   6   6       10.79       10.85      0.58 o
  -7   6   6       18.17       17.23      0.71 o
  -6   6   6      405.77      419.53      5.56 o
  -5   6   6       97.16       93.27      1.51 o
  -4   6   6       15.02       12.77      0.57 o
  -3   6   6       15.33       10.81      0.46 o
  -2   6   6      294.14      274.69      3.80 o
  -1   6   6       11.97       12.77      0.66 o
   0   6   6        2.12        0.94      0.31 o
   1   6   6       35.56       35.90      1.08 o
   2   6   6       38.69       36.78      1.43 o
  -8   7   6        4.30        2.82      0.66 o
  -7   7   6       21.71       22.16      0.92 o
  -6   7   6        1.13        1.24      0.41 o
  -5   7   6       22.98       22.61      0.79 o
  -4   7   6       59.66       61.36      1.85 o
  -3   7   6       42.74       38.51      1.06 o
  -2   7   6        2.62        1.48      0.39 o
  -1   7   6        4.23        4.40      0.48 o
   0   7   6       12.22       12.46      1.00 o
   1   7   6        3.17        4.20      0.50 o
  -7   8   6       17.25       17.76      1.11 o
  -6   8   6        1.01        1.49      0.57 o
  -5   8   6       78.00      101.22      3.91 o
  -4   8   6        7.78       10.18      0.71 o
  -3   8   6        4.75        6.93      0.56 o
  -2   8   6        3.13        3.41      0.52 o
  -3 -11   7        4.56        6.07      0.82 o
  -2 -11   7       22.56       21.70      1.30 o
  -1 -11   7       57.35       58.64      2.02 o
   0 -11   7        8.01        8.70      1.32 o
   1 -11   7        0.93        1.81      0.22 o
   2 -11   7       22.68       29.46      0.75 o
  -5 -10   7        1.98        1.43      0.26 o
  -4 -10   7        4.98        5.40      0.28 o
  -3 -10   7       13.41       12.81      2.84 o
  -2 -10   7        5.76        6.60      0.95 o
  -1 -10   7       26.89       26.58      0.95 o
   0 -10   7      100.89       85.02      1.64 o
   1 -10   7        1.18        1.60      0.20 o
   2 -10   7       17.01       22.19      0.64 o
   3 -10   7        7.35        4.38      0.46 o
  -6  -9   7       37.58       40.09      0.97 o
  -5  -9   7      126.72      136.44      1.84 o
  -4  -9   7      142.53      142.27      1.83 o
  -3  -9   7       32.14       29.89      0.79 o
  -2  -9   7      145.49      140.47      2.59 o
  -1  -9   7        0.41        0.80      0.28 o
   0  -9   7       66.61       64.46      1.49 o
   1  -9   7       76.37       71.58      1.15 o
   2  -9   7       99.67       88.18      1.44 o
   3  -9   7       11.40       10.92      0.68 o
   4  -9   7        3.05        1.49      0.43 o
   5  -9   7        0.00        0.23      0.43 o
  -8  -8   7        0.91        0.57      0.35 o
  -7  -8   7        0.79        1.23      0.30 o
  -6  -8   7       49.62       48.99      0.85 o
  -5  -8   7       13.01       11.15      0.42 o
  -4  -8   7       76.85       73.96      1.07 o
  -3  -8   7      184.81      184.41      2.97 o
  -2  -8   7        5.84        7.31      0.36 o
  -1  -8   7        3.00        2.83      0.23 o
   0  -8   7       65.48       60.76      0.77 o
   1  -8   7      183.59      174.05      1.84 o
   2  -8   7       10.25       12.14      0.56 o
   3  -8   7       16.67       11.62      0.62 o
   4  -8   7       26.59       30.03      1.16 o
   5  -8   7        7.01       10.49      1.42 o
  -8  -7   7      163.63      176.05      2.39 o
  -7  -7   7        5.03        6.45      0.39 o
  -6  -7   7       12.99       12.50      0.41 o
  -5  -7   7        0.09        0.01      0.17 o
  -4  -7   7        0.00       -0.14      0.15 o
  -3  -7   7      148.78      142.02      1.74 o
  -2  -7   7       10.86       10.79      0.47 o
  -1  -7   7        7.63        7.33      0.25 o
   0  -7   7        4.37        5.01      0.22 o
   1  -7   7        0.34       -0.08      0.21 o
   2  -7   7      247.03      230.05      2.78 o
   3  -7   7       15.86       19.10      0.92 o
   4  -7   7       75.81       85.90      2.18 o
   5  -7   7        3.67        2.52      0.56 o
   6  -7   7       15.52       21.56      1.19 o
  -9  -6   7       31.61       25.98      0.87 o
  -8  -6   7       86.71       90.52      1.82 o
  -7  -6   7       51.46       51.61      0.96 o
  -6  -6   7       30.27       29.10      0.59 o
  -5  -6   7      342.33      340.68      3.92 o
  -4  -6   7      209.88      206.33      2.47 o
  -3  -6   7      103.52      108.69      1.06 o
  -2  -6   7        0.56        0.53      0.11 o
  -1  -6   7       11.81       13.73      0.30 o
   0  -6   7       79.48       81.34      1.19 o
   1  -6   7       44.67       44.37      0.71 o
   2  -6   7       21.22       18.17      0.52 o
   3  -6   7       52.75       57.49      1.02 o
   4  -6   7       40.14       46.13      1.24 o
   5  -6   7       12.51        8.79      0.77 o
   6  -6   7       87.90       85.42      2.00 o
 -10  -5   7       25.25       23.60      0.86 o
  -9  -5   7        3.09        2.71      0.40 o
  -8  -5   7       13.35       12.70      0.57 o
  -7  -5   7       27.18       27.30      0.65 o
  -6  -5   7        0.10       -0.16      0.16 o
  -5  -5   7      146.10      154.83      2.05 o
  -4  -5   7      130.50      126.33      1.27 o
  -3  -5   7       17.11       16.74      0.31 o
  -2  -5   7       10.13       12.11      0.28 o
  -1  -5   7      167.34      176.46      1.79 o
   0  -5   7       41.07       41.90      0.61 o
   1  -5   7      199.15      200.54      1.90 o
   2  -5   7      191.10      180.89      1.91 o
   3  -5   7       42.39       39.56      0.76 o
   4  -5   7      239.92      243.77      3.55 o
   5  -5   7        6.16        8.63      0.56 o
   6  -5   7        5.28        3.67      0.57 o
 -10  -4   7       13.12        9.82      0.72 o
  -9  -4   7       22.42       21.41      0.70 o
  -8  -4   7        2.91        3.78      0.52 o
  -7  -4   7        0.34        0.83      0.20 o
  -6  -4   7       24.54       24.04      0.48 o
  -5  -4   7      131.35      128.19      1.87 o
  -4  -4   7       25.76       26.51      0.43 o
  -3  -4   7        7.68        8.45      0.38 o
  -2  -4   7      161.23      173.11      1.75 o
  -1  -4   7     1171.29     1169.80     11.37 o
   0  -4   7      777.91      792.50      7.20 o
   1  -4   7       20.74       21.50      0.45 o
   2  -4   7      167.19      163.47      1.90 o
   3  -4   7      186.77      179.18      2.33 o
   4  -4   7      171.19      172.03      2.64 o
   5  -4   7       35.48       38.90      1.56 o
   6  -4   7       23.41       24.00      1.43 o
 -11  -3   7       12.02       14.85      0.85 o
 -10  -3   7      192.98      189.02      3.38 o
  -9  -3   7        8.00        8.76      0.49 o
  -8  -3   7       26.58       25.46      0.67 o
  -7  -3   7      332.45      327.75      3.46 o
  -6  -3   7      228.62      222.27      2.69 o
  -5  -3   7      117.75      116.19      1.56 o
  -4  -3   7        0.85        1.44      0.17 o
  -3  -3   7      303.77      300.15      3.12 o
  -2  -3   7      459.20      461.72      4.64 o
  -1  -3   7      621.21      642.04      6.36 o
   0  -3   7       60.82       59.85      0.77 o
   1  -3   7       12.26        8.87      0.30 o
   2  -3   7       45.74       38.21      0.65 o
   3  -3   7       14.80       14.58      0.50 o
   4  -3   7       49.83       52.40      1.17 o
   5  -3   7        1.15        0.88      0.36 o
   6  -3   7       12.00       16.25      0.75 o
 -11  -2   7       26.22       21.99      1.03 o
 -10  -2   7       10.29       11.28      0.68 o
  -9  -2   7        0.97        0.44      0.25 o
  -8  -2   7        2.92        2.99      0.38 o
  -7  -2   7       96.61       95.01      1.15 o
  -6  -2   7        3.43        2.81      0.24 o
  -5  -2   7       13.32       18.17      0.42 o
  -4  -2   7      249.63      261.79      3.04 o
  -3  -2   7       15.28       11.45      0.27 o
  -2  -2   7        3.62        4.70      0.20 o
  -1  -2   7       30.92       37.79      0.67 o
   0  -2   7      196.10      200.59      2.03 o
   1  -2   7       45.69       42.61      0.58 o
   2  -2   7        4.97        4.28      0.24 o
   3  -2   7        1.60        1.68      0.40 o
   4  -2   7        8.76        8.38      0.46 o
   5  -2   7       12.45       15.57      0.88 o
   6  -2   7       37.57       35.23      1.09 o
 -11  -1   7       36.58       39.17      1.13 o
 -10  -1   7        9.43        8.21      0.51 o
  -9  -1   7      247.56      246.57      3.10 o
  -8  -1   7      134.54      132.65      1.82 o
  -7  -1   7       11.99       11.25      0.36 o
  -6  -1   7      570.21      588.87      5.57 o
  -5  -1   7      853.74      876.66      9.92 o
  -4  -1   7       17.45       18.48      0.45 o
  -3  -1   7      164.14      179.99      1.72 o
  -2  -1   7      320.64      333.84      2.99 o
  -1  -1   7       68.71       70.05      0.82 o
   0  -1   7      245.47      256.45      2.38 o
   1  -1   7       93.07       91.32      1.15 o
   2  -1   7      206.61      201.48      2.03 o
   3  -1   7       36.60       36.52      0.86 o
   4  -1   7        0.00       -0.27      0.27 o
   5  -1   7       65.31       64.90      1.46 o
   6  -1   7        4.56        5.23      0.56 o
 -11   0   7        2.11        1.46      0.49 o
 -10   0   7        0.07       -0.17      0.31 o
  -9   0   7      121.46      118.81      2.02 o
  -8   0   7      391.94      395.23      5.24 o
  -7   0   7        0.00        0.15      0.16 o
  -6   0   7       18.98       17.05      0.64 o
  -5   0   7      320.03      313.99      3.71 o
  -4   0   7       20.15       21.08      0.57 o
  -3   0   7       63.49       62.12      1.03 o
  -2   0   7      109.56      102.40      1.41 o
  -1   0   7       90.21       82.16      1.22 o
   0   0   7       13.10       12.52      0.33 o
   1   0   7       16.39       15.33      0.44 o
   2   0   7       90.94       90.68      1.32 o
   3   0   7        1.04        0.62      0.29 o
   4   0   7        7.18        9.50      0.90 o
   5   0   7        5.35        4.30      0.51 o
 -11   1   7        3.16        2.51      0.53 o
 -10   1   7        9.23        8.85      0.65 o
  -9   1   7      256.94      248.09      4.25 o
  -8   1   7       83.27       78.66      1.61 o
  -7   1   7       48.35       46.56      0.92 o
  -6   1   7       92.37      100.12      1.31 o
  -5   1   7       14.81       16.05      0.45 o
  -4   1   7     1117.57     1112.01     11.01 o
  -3   1   7      316.36      302.71      3.26 o
  -2   1   7        0.31       -0.16      0.16 o
  -1   1   7       21.49       24.18      0.54 o
   0   1   7      247.29      240.69      2.74 o
   1   1   7       13.14       11.23      0.40 o
   2   1   7      107.64      117.52      1.62 o
   3   1   7        2.96        4.51      0.46 o
   4   1   7      380.89      382.64      5.36 o
   5   1   7       17.59       17.48      0.82 o
 -11   2   7       75.59       76.64      1.74 o
 -10   2   7      105.13      103.63      1.89 o
  -9   2   7        0.20       -0.18      0.32 o
  -8   2   7      267.39      263.89      3.33 o
  -7   2   7       86.70       86.12      1.39 o
  -6   2   7       17.75       19.19      0.59 o
  -5   2   7      918.35      904.92      9.98 o
  -4   2   7      190.12      191.69      2.22 o
  -3   2   7       76.17       71.15      1.04 o
  -2   2   7      195.18      182.44      2.15 o
  -1   2   7        3.49        4.34      0.31 o
   0   2   7        0.65        0.94      0.22 o
   1   2   7       59.48       56.76      1.00 o
   2   2   7        1.00        1.36      0.33 o
   3   2   7      185.10      189.98      3.01 o
   4   2   7       16.39       15.72      0.77 o
 -11   3   7       11.57       14.43      0.72 o
 -10   3   7       64.96       64.61      1.61 o
  -9   3   7        2.12        2.74      0.47 o
  -8   3   7       34.34       36.81      0.97 o
  -7   3   7      158.72      162.00      2.23 o
  -6   3   7        0.07       -0.24      0.24 o
  -5   3   7      146.06      154.26      2.11 o
  -4   3   7      720.24      716.87      8.94 o
  -3   3   7      293.42      289.76      3.21 o
  -2   3   7        1.95        1.29      0.35 o
  -1   3   7      189.41      187.75      2.13 o
   0   3   7      204.38      196.68      2.42 o
   1   3   7       80.58       80.85      1.41 o
   2   3   7        3.76        3.33      0.40 o
   3   3   7      383.47      376.75      5.34 o
   4   3   7       25.17       26.16      1.12 o
 -10   4   7        1.13        1.17      0.47 o
  -9   4   7      180.18      177.40      3.20 o
  -8   4   7        7.55        9.46      0.75 o
  -7   4   7       33.61       32.08      0.90 o
  -6   4   7        4.54        3.50      0.64 o
  -5   4   7      589.79      584.95      7.77 o
  -4   4   7        0.31        0.07      0.28 o
  -3   4   7        2.75        2.77      0.33 o
  -2   4   7      711.76      697.25      7.28 o
  -1   4   7      228.88      227.52      2.74 o
   0   4   7       42.96       47.39      1.04 o
   1   4   7       74.80       79.17      1.44 o
   2   4   7       15.20       16.30      0.80 o
   3   4   7       26.58       29.30      1.15 o
 -10   5   7       33.24       34.52      1.21 o
  -9   5   7        0.25       -0.41      0.41 o
  -8   5   7       29.53       31.03      0.94 o
  -7   5   7       68.60       74.03      1.48 o
  -6   5   7       42.56       38.63      1.06 o
  -5   5   7       61.75       58.05      1.24 o
  -4   5   7        1.86        2.30      0.34 o
  -3   5   7      421.69      417.65      4.60 o
  -2   5   7        0.45        0.03      0.27 o
  -1   5   7       69.68       67.81      1.28 o
   0   5   7       22.34       21.48      0.72 o
   1   5   7        2.26        1.33      0.36 o
   2   5   7       88.86       97.72      2.48 o
  -9   6   7        0.60        0.41      0.44 o
  -8   6   7        2.33        1.44      0.40 o
  -7   6   7       16.29       18.73      0.76 o
  -6   6   7       42.67       48.47      1.16 o
  -5   6   7       43.97       39.83      0.99 o
  -4   6   7       15.17       14.02      0.59 o
  -3   6   7        0.99        1.27      0.31 o
  -2   6   7      101.99      100.92      1.69 o
  -1   6   7        0.06        0.52      0.32 o
   0   6   7       11.73       12.59      0.72 o
   1   6   7       18.07       13.06      0.81 o
  -7   7   7        0.12        1.11      0.45 o
  -6   7   7        0.94        0.39      0.40 o
  -5   7   7        1.08        0.60      0.36 o
  -4   7   7       25.14       27.44      1.29 o
  -3   7   7        3.80        5.91      0.53 o
  -2   7   7        1.96        1.43      0.40 o
  -1   7   7       20.56       28.77      1.01 o
  -2 -11   8        2.83        1.26      0.64 o
  -1 -11   8       24.93       23.68      1.36 o
   0 -11   8        4.64        4.18      0.36 o
  -5 -10   8       31.09       33.09      0.71 o
  -4 -10   8        6.03        7.92      0.33 o
  -3 -10   8       93.58       88.96      1.98 o
  -2 -10   8       68.20       66.98      1.69 o
  -1 -10   8        7.38        8.55      0.87 o
   0 -10   8       11.49       12.70      0.36 o
   1 -10   8       23.06       23.11      0.59 o
   2 -10   8       17.82       18.74      0.63 o
   3 -10   8       13.56       16.63      1.09 o
  -6  -9   8       85.27       91.11      1.43 o
  -5  -9   8       20.78       21.87      0.57 o
  -4  -9   8       37.70       37.76      0.68 o
  -3  -9   8       37.99       44.37      0.94 o
  -2  -9   8        0.31        0.50      0.23 o
  -1  -9   8       60.28       53.33      1.03 o
   0  -9   8        0.06        0.25      0.17 o
   1  -9   8       14.66       13.80      0.74 o
   2  -9   8        0.01       -0.23      0.23 o
   3  -9   8       12.23       13.16      1.24 o
   4  -9   8        1.24        2.27      0.49 o
  -7  -8   8       14.64       14.49      0.63 o
  -6  -8   8       16.33       15.44      0.53 o
  -5  -8   8      142.86      139.80      1.86 o
  -4  -8   8       12.42       12.16      0.39 o
  -3  -8   8      194.60      191.89      2.14 o
  -2  -8   8       23.56       23.14      0.43 o
  -1  -8   8       54.39       53.03      0.76 o
   0  -8   8       14.05       11.02      0.33 o
   1  -8   8        8.45       11.70      0.39 o
   2  -8   8        7.70        9.84      0.47 o
   3  -8   8       11.28       13.51      0.69 o
   4  -8   8        3.03        4.22      0.59 o
  -8  -7   8      140.79      153.73      2.46 o
  -7  -7   8       32.15       34.46      1.04 o
  -6  -7   8        2.24        2.55      0.32 o
  -5  -7   8       36.17       36.27      0.72 o
  -4  -7   8      415.72      419.58      4.00 o
  -3  -7   8       24.20       23.56      0.48 o
  -2  -7   8       93.54       91.94      1.16 o
  -1  -7   8        1.16        1.77      0.20 o
   0  -7   8       81.28       79.55      1.56 o
   1  -7   8      210.68      199.11      2.97 o
   2  -7   8      213.23      218.00      3.27 o
   3  -7   8       15.44       16.42      0.79 o
   4  -7   8        0.35       -0.19      0.42 o
   5  -7   8       19.11       19.54      0.92 o
  -9  -6   8       51.85       47.80      1.19 o
  -8  -6   8       69.14       67.34      1.53 o
  -7  -6   8       53.16       53.03      1.14 o
  -6  -6   8       14.24       14.31      0.49 o
  -5  -6   8      279.23      279.21      3.04 o
  -4  -6   8        4.27        5.45      0.24 o
  -3  -6   8        0.28        0.28      0.16 o
  -2  -6   8       40.00       42.21      0.68 o
  -1  -6   8       33.78       30.70      0.60 o
   0  -6   8       35.16       34.40      0.64 o
   1  -6   8        0.65        0.40      0.20 o
   2  -6   8      133.47      131.99      1.82 o
   3  -6   8       31.33       31.14      0.70 o
   4  -6   8        5.07        3.30      0.42 o
   5  -6   8        6.31        7.35      0.63 o
 -10  -5   8       59.13       62.66      1.41 o
  -9  -5   8       73.03       73.79      1.72 o
  -8  -5   8       75.39       78.71      2.41 o
  -7  -5   8       10.08        9.07      0.54 o
  -6  -5   8      114.36      112.06      1.76 o
  -5  -5   8       24.19       25.16      0.76 o
  -4  -5   8      116.53      110.33      1.25 o
  -3  -5   8      404.20      388.52      3.70 o
  -2  -5   8      124.34      109.33      1.35 o
  -1  -5   8      404.94      414.23      4.26 o
   0  -5   8      163.04      161.83      1.87 o
   1  -5   8      137.42      137.95      1.66 o
   2  -5   8        2.44        1.59      0.33 o
   3  -5   8       11.04       10.38      0.68 o
   4  -5   8        0.24        0.23      0.37 o
   5  -5   8       13.26       12.78      0.76 o
 -10  -4   8        4.33        4.77      0.58 o
  -9  -4   8        5.91        4.89      0.53 o
  -8  -4   8       21.43       21.80      0.86 o
  -7  -4   8       42.54       44.29      1.15 o
  -6  -4   8       42.04       44.34      0.86 o
  -5  -4   8        0.03       -0.14      0.14 o
  -4  -4   8      276.07      272.06      3.20 o
  -3  -4   8      640.07      623.97      7.42 o
  -2  -4   8      548.78      547.63      6.04 o
  -1  -4   8      406.07      414.11      3.92 o
   0  -4   8      355.19      359.26      3.45 o
   1  -4   8      259.67      262.38      2.62 o
   2  -4   8      218.17      219.22      2.72 o
   3  -4   8      604.22      584.40      7.54 o
   4  -4   8        0.78        0.95      0.53 o
   5  -4   8       27.29       30.13      1.14 o
 -10  -3   8        4.81        2.64      0.52 o
  -9  -3   8       28.92       29.21      1.02 o
  -8  -3   8       17.55       17.60      0.70 o
  -7  -3   8        9.79       11.01      0.45 o
  -6  -3   8       20.00       20.36      0.48 o
  -5  -3   8       48.28       55.06      0.85 o
  -4  -3   8       93.32       93.39      1.20 o
  -3  -3   8       85.98       84.05      1.13 o
  -2  -3   8       62.81       66.56      0.84 o
  -1  -3   8        2.96        1.64      0.20 o
   0  -3   8       23.77       25.06      0.52 o
   1  -3   8       17.37       16.35      0.42 o
   2  -3   8      157.07      165.27      2.02 o
   3  -3   8      234.00      224.30      2.87 o
   4  -3   8        3.67        2.89      0.41 o
   5  -3   8        0.84        0.27      0.38 o
 -11  -2   8       23.60       20.36      0.98 o
 -10  -2   8        1.76        1.70      0.40 o
  -9  -2   8        2.83        2.37      0.34 o
  -8  -2   8       19.04       16.18      0.59 o
  -7  -2   8       22.90       23.16      0.59 o
  -6  -2   8       34.25       36.30      0.79 o
  -5  -2   8       87.49       94.95      1.47 o
  -4  -2   8       42.37       46.53      0.82 o
  -3  -2   8      491.85      483.27      4.53 o
  -2  -2   8       45.65       52.40      0.83 o
  -1  -2   8        1.66        2.73      0.20 o
   0  -2   8        0.71        0.62      0.16 o
   1  -2   8        2.41        2.43      0.24 o
   2  -2   8        0.45        0.28      0.19 o
   3  -2   8        9.90       10.01      0.50 o
   4  -2   8        0.01       -0.29      0.29 o
   5  -2   8       21.71       19.16      0.83 o
 -11  -1   8       12.72       13.80      0.63 o
 -10  -1   8        0.01        0.22      0.35 o
  -9  -1   8       23.81       21.74      0.77 o
  -8  -1   8       93.47       86.18      1.20 o
  -7  -1   8       13.66       11.27      0.46 o
  -6  -1   8       13.27       15.49      0.47 o
  -5  -1   8       21.69       16.91      0.48 o
  -4  -1   8       57.80       58.88      0.97 o
  -3  -1   8       24.98       24.47      0.43 o
  -2  -1   8      121.58      118.52      1.25 o
  -1  -1   8       44.48       42.34      0.61 o
   0  -1   8       22.25       25.83      0.52 o
   1  -1   8        4.95        4.81      0.38 o
   2  -1   8      183.68      185.69      2.08 o
   3  -1   8      116.96      128.31      1.99 o
   4  -1   8        3.80        2.71      0.46 o
   5  -1   8        5.13        5.63      0.56 o
 -11   0   8       12.42       12.20      0.77 o
 -10   0   8       41.56       44.09      1.03 o
  -9   0   8        2.50        2.29      0.35 o
  -8   0   8       81.05       74.09      1.30 o
  -7   0   8      120.41      118.32      1.95 o
  -6   0   8       92.52       89.35      1.19 o
  -5   0   8       18.29       21.16      0.47 o
  -4   0   8        8.35       10.87      0.38 o
  -3   0   8       56.61       58.07      0.96 o
  -2   0   8        2.68        2.25      0.26 o
  -1   0   8       94.35       88.22      1.17 o
   0   0   8      174.43      179.59      2.06 o
   1   0   8        0.50        0.29      0.25 o
   2   0   8        3.62        2.48      0.35 o
   3   0   8       54.92       53.48      1.28 o
   4   0   8       17.45       16.21      0.77 o
 -11   1   8       42.19       45.98      1.23 o
 -10   1   8       51.78       49.95      1.23 o
  -9   1   8      152.82      153.57      2.49 o
  -8   1   8        4.00        3.81      0.43 o
  -7   1   8      128.51      121.12      2.01 o
  -6   1   8       27.70       29.44      0.62 o
  -5   1   8      388.69      370.49      3.95 o
  -4   1   8       77.83       84.09      1.18 o
  -3   1   8       56.81       56.44      0.97 o
  -2   1   8        9.13        9.85      0.39 o
  -1   1   8      420.23      421.52      4.50 o
   0   1   8       22.09       22.02      0.46 o
   1   1   8        1.70        1.11      0.29 o
   2   1   8        7.45        8.76      0.56 o
   3   1   8        7.89        8.15      0.59 o
   4   1   8       36.39       38.40      1.71 o
 -11   2   8        0.89        0.87      0.45 o
 -10   2   8       13.78       17.82      0.89 o
  -9   2   8      116.02      110.08      2.26 o
  -8   2   8       24.12       27.03      0.88 o
  -7   2   8       19.87       17.57      0.70 o
  -6   2   8      853.01      841.72      9.40 o
  -5   2   8      721.32      726.33      8.17 o
  -4   2   8       99.90       96.34      1.35 o
  -3   2   8       91.09       85.87      1.24 o
  -2   2   8      218.16      215.53      2.53 o
  -1   2   8        3.70        4.38      0.31 o
   0   2   8       13.62       12.47      0.45 o
   1   2   8       31.79       33.62      0.98 o
   2   2   8        9.09        7.68      0.58 o
   3   2   8        2.01        2.65      0.49 o
 -10   3   8        4.47        7.54      0.66 o
  -9   3   8        0.36        0.47      0.41 o
  -8   3   8       18.39       18.37      1.13 o
  -7   3   8       71.52       78.86      1.52 o
  -6   3   8      132.15      132.64      2.16 o
  -5   3   8      211.06      206.17      2.72 o
  -4   3   8      108.36      109.88      1.90 o
  -3   3   8       74.80       74.06      1.45 o
  -2   3   8        1.20        1.71      0.32 o
  -1   3   8      233.52      228.69      2.77 o
   0   3   8       30.68       29.00      0.82 o
   1   3   8        8.74        9.99      0.62 o
   2   3   8        5.40        6.02      0.57 o
   3   3   8        8.22        8.06      0.70 o
 -10   4   8        4.42        4.43      0.61 o
  -9   4   8      110.54      112.12      2.34 o
  -8   4   8       17.36       14.69      0.77 o
  -7   4   8       21.18       21.96      0.79 o
  -6   4   8        4.79        5.28      0.45 o
  -5   4   8      118.91      115.97      1.99 o
  -4   4   8       37.45       40.66      0.93 o
  -3   4   8        0.08       -0.30      0.30 o
  -2   4   8      126.58      123.11      1.74 o
  -1   4   8       19.49       20.32      0.66 o
   0   4   8       53.16       60.76      1.63 o
   1   4   8       20.70       21.37      0.89 o
   2   4   8       18.38       18.92      0.96 o
  -9   5   8       12.63        9.10      0.93 o
  -8   5   8        3.66        3.29      0.53 o
  -7   5   8        1.11        0.45      0.43 o
  -6   5   8        4.00        1.78      0.39 o
  -5   5   8        6.65        6.71      0.52 o
  -4   5   8        6.29        5.90      0.41 o
  -3   5   8        3.87        4.78      0.38 o
  -2   5   8       32.85       28.11      1.09 o
  -1   5   8       24.81       21.06      0.75 o
   0   5   8        0.76        0.61      0.39 o
  -8   6   8        3.79        3.83      0.85 o
  -7   6   8        0.56        1.45      0.52 o
  -6   6   8       15.30       16.10      0.84 o
  -5   6   8        8.98        6.68      0.48 o
  -4   6   8       11.64       11.36      0.52 o
  -3   6   8        8.34        8.42      0.48 o
  -2   6   8       24.65       27.46      0.85 o
  -1   6   8        5.56        5.39      0.65 o
  -5   7   8        9.53        9.68      0.65 o
  -4 -10   9       44.29       45.02      0.74 o
  -3 -10   9        0.60        0.93      0.19 o
  -2 -10   9        0.35        0.53      0.20 o
  -1 -10   9        0.88        0.37      0.17 o
   0 -10   9       56.85       55.51      0.93 o
   1 -10   9        8.61        9.20      0.44 o
  -6  -9   9        2.35        1.24      0.33 o
  -5  -9   9        0.01       -0.04      0.18 o
  -4  -9   9        4.63        4.52      0.29 o
  -3  -9   9       17.30       15.32      0.39 o
  -2  -9   9        1.60        1.23      0.18 o
  -1  -9   9        5.94        5.31      0.23 o
   0  -9   9        0.47        1.42      0.23 o
   1  -9   9        9.28        5.44      0.37 o
   2  -9   9       39.84       41.02      1.48 o
   3  -9   9        0.05       -0.33      0.33 o
  -7  -8   9        2.51        2.09      0.37 o
  -6  -8   9       30.60       29.27      0.71 o
  -5  -8   9        0.02        0.00      0.18 o
  -4  -8   9       33.30       31.50      0.91 o
  -3  -8   9       13.85       13.79      0.39 o
  -2  -8   9       43.76       44.24      0.72 o
  -1  -8   9       10.39       10.64      0.37 o
   0  -8   9       28.71       28.87      0.55 o
   1  -8   9        3.01        4.37      0.48 o
   2  -8   9        5.27        5.60      0.44 o
   3  -8   9       12.20       12.74      0.74 o
  -8  -7   9       53.85       61.41      1.35 o
  -7  -7   9        3.01        2.76      0.38 o
  -6  -7   9       60.73       62.18      1.13 o
  -5  -7   9      271.70      276.17      2.81 o
  -4  -7   9       10.14        9.18      0.36 o
  -3  -7   9        5.72        5.05      0.28 o
  -2  -7   9        0.59        0.48      0.27 o
  -1  -7   9       10.58       10.22      0.37 o
   0  -7   9      100.51      100.80      1.33 o
   1  -7   9        2.07        0.11      0.23 o
   2  -7   9       18.74       19.39      0.61 o
   3  -7   9       32.02       33.32      0.92 o
   4  -7   9        8.65        7.30      0.61 o
  -9  -6   9        9.03        9.18      0.59 o
  -8  -6   9        0.00       -0.14      0.31 o
  -7  -6   9        6.43        5.65      0.45 o
  -6  -6   9        6.58        6.55      0.31 o
  -5  -6   9      111.30      105.29      1.40 o
  -4  -6   9      353.48      354.60      3.76 o
  -3  -6   9        0.85        0.33      0.21 o
  -2  -6   9      213.36      205.37      2.32 o
  -1  -6   9      762.91      728.17      7.28 o
   0  -6   9       79.44       73.54      1.08 o
   1  -6   9        1.67        2.19      0.31 o
   2  -6   9       63.61       63.02      1.26 o
   3  -6   9       23.52       22.13      0.69 o
   4  -6   9       10.95       10.82      0.72 o
 -10  -5   9        0.00       -0.35      0.41 o
  -9  -5   9      103.57      110.67      2.28 o
  -8  -5   9       40.84       42.35      1.07 o
  -7  -5   9        0.01       -0.26      0.26 o
  -6  -5   9        0.04        0.73      0.39 o
  -5  -5   9      136.73      130.86      1.85 o
  -4  -5   9        0.96        0.75      0.21 o
  -3  -5   9       83.70       84.93      1.17 o
  -2  -5   9       61.44       64.04      0.96 o
  -1  -5   9     1224.82     1199.65     11.75 o
   0  -5   9       85.64       81.64      1.15 o
   1  -5   9       16.99       16.03      0.54 o
   2  -5   9       57.42       60.90      1.23 o
   3  -5   9        9.52       10.80      0.56 o
   4  -5   9       34.30       32.03      1.16 o
 -10  -4   9        0.75        0.80      0.45 o
  -9  -4   9       12.20       12.17      0.63 o
  -8  -4   9        9.44        9.91      1.02 o
  -7  -4   9        5.79        5.65      0.38 o
  -6  -4   9      133.73      137.46      1.90 o
  -5  -4   9       17.91       18.06      0.54 o
  -4  -4   9       17.24       15.60      0.44 o
  -3  -4   9       60.72       63.41      0.85 o
  -2  -4   9       79.18       76.33      1.27 o
  -1  -4   9      156.39      154.67      1.69 o
   0  -4   9       62.26       66.19      0.97 o
   1  -4   9       27.37       27.73      0.70 o
   2  -4   9       92.53       93.11      1.50 o
   3  -4   9        3.53        2.50      0.49 o
   4  -4   9        0.15       -0.26      0.42 o
 -10  -3   9        0.01        0.15      0.37 o
  -9  -3   9       77.03       79.51      1.59 o
  -8  -3   9        0.36        0.35      0.34 o
  -7  -3   9       98.92      107.42      1.45 o
  -6  -3   9      157.42      163.31      2.42 o
  -5  -3   9      291.77      305.36      3.69 o
  -4  -3   9        0.42        0.14      0.19 o
  -3  -3   9        0.20        0.01      0.14 o
  -2  -3   9       20.29       23.46      0.55 o
  -1  -3   9      100.07      102.97      1.23 o
   0  -3   9       17.92       19.37      0.45 o
   1  -3   9       76.50       73.60      1.11 o
   2  -3   9       25.24       25.46      0.60 o
   3  -3   9       67.54       66.58      1.28 o
   4  -3   9        0.05        0.27      0.38 o
 -11  -2   9       48.32       47.92      1.28 o
 -10  -2   9       38.66       43.42      1.16 o
  -9  -2   9       70.37       70.06      1.18 o
  -8  -2   9      509.94      508.73      5.34 o
  -7  -2   9       13.32       15.13      0.56 o
  -6  -2   9       52.02       54.15      1.10 o
  -5  -2   9       49.12       47.88      0.82 o
  -4  -2   9       33.74       33.44      0.94 o
  -3  -2   9       74.40       71.97      0.93 o
  -2  -2   9        0.20        0.93      0.31 o
  -1  -2   9       15.05       12.44      0.40 o
   0  -2   9        1.56        1.33      0.21 o
   1  -2   9       53.62       52.66      0.90 o
   2  -2   9       31.41       31.71      0.77 o
   3  -2   9        2.15        1.58      0.37 o
   4  -2   9        1.35        1.42      0.42 o
 -11  -1   9       10.50       12.66      0.70 o
 -10  -1   9       48.08       47.84      0.99 o
  -9  -1   9       38.92       34.69      0.88 o
  -8  -1   9       17.91       15.24      0.84 o
  -7  -1   9        2.59        2.55      0.35 o
  -6  -1   9       30.74       34.69      0.89 o
  -5  -1   9       44.50       45.54      1.02 o
  -4  -1   9       44.14       45.45      0.68 o
  -3  -1   9       21.33       21.23      0.55 o
  -2  -1   9        4.58        3.87      0.27 o
  -1  -1   9       16.43       17.12      0.47 o
   0  -1   9        2.13        1.78      0.30 o
   1  -1   9        9.93       10.23      0.46 o
   2  -1   9       60.73       59.18      1.20 o
   3  -1   9        7.87        6.83      0.54 o
   4  -1   9        3.16        4.23      0.52 o
 -11   0   9       17.01       19.13      0.82 o
 -10   0   9       27.14       29.28      0.86 o
  -9   0   9        6.05        4.59      0.47 o
  -8   0   9      227.76      211.48      3.15 o
  -7   0   9       37.27       36.98      0.97 o
  -6   0   9      138.58      142.11      3.87 o
  -5   0   9       30.74       30.75      0.97 o
  -4   0   9       17.57       16.53      0.47 o
  -3   0   9       10.80       10.18      0.39 o
  -2   0   9       10.54       11.18      0.42 o
  -1   0   9       73.31       75.32      1.09 o
   0   0   9       25.71       28.19      0.75 o
   1   0   9        4.90        4.36      0.37 o
   2   0   9       37.06       39.66      1.09 o
   3   0   9        3.99        3.87      0.51 o
 -11   1   9       72.81       82.34      2.01 o
 -10   1   9        0.83        0.94      0.46 o
  -9   1   9       41.95       45.82      1.34 o
  -8   1   9       12.82       11.89      0.82 o
  -7   1   9      121.65      119.40      2.04 o
  -6   1   9      128.04      116.09      1.98 o
  -5   1   9       42.31       42.11      1.05 o
  -4   1   9      371.65      371.54      4.02 o
  -3   1   9       41.53       39.72      0.80 o
  -2   1   9       22.67       23.52      0.69 o
  -1   1   9       36.81       36.19      0.76 o
   0   1   9        8.81        9.51      0.59 o
   1   1   9       13.19       13.11      0.90 o
   2   1   9        1.01        1.27      0.43 o
   3   1   9       22.01       21.39      1.02 o
 -10   2   9        0.21        0.96      0.46 o
  -9   2   9       24.97       28.78      1.31 o
  -8   2   9       30.04       29.77      1.08 o
  -7   2   9        0.29        0.32      0.34 o
  -6   2   9       75.24       80.03      1.63 o
  -5   2   9      769.14      746.83     15.90 o
  -4   2   9       50.25       50.79      1.31 o
  -3   2   9       66.94       64.12      1.18 o
  -2   2   9      445.16      443.24      5.77 o
  -1   2   9       46.94       47.18      1.06 o
   0   2   9       99.56       96.75      1.66 o
   1   2   9      106.71      107.63      2.03 o
   2   2   9        1.71        0.48      0.47 o
 -10   3   9        9.77        7.98      0.70 o
  -9   3   9        0.03       -0.42      0.42 o
  -8   3   9       17.09       20.03      0.95 o
  -7   3   9       81.39       78.32      1.83 o
  -6   3   9       82.67       69.43      1.67 o
  -5   3   9       43.54       41.39      1.26 o
  -4   3   9      182.19      187.49      2.84 o
  -3   3   9        0.32       -0.32      0.32 o
  -2   3   9       15.95       15.79      0.64 o
  -1   3   9      104.47      107.32      1.88 o
   0   3   9        1.77        1.70      0.44 o
   1   3   9        6.09        6.72      0.66 o
  -9   4   9       51.88       58.58      1.60 o
  -8   4   9        0.81        1.54      0.48 o
  -7   4   9       17.83       18.94      0.99 o
  -6   4   9       43.85       46.16      1.86 o
  -5   4   9        2.00        2.00      0.50 o
  -4   4   9        3.20        3.17      0.44 o
  -3   4   9        1.26        1.04      0.36 o
  -2   4   9       44.89       48.61      1.12 o
  -1   4   9       57.66       59.90      1.43 o
   0   4   9       17.70       19.30      0.95 o
  -8   5   9        3.06        2.02      0.52 o
  -7   5   9       14.53       14.05      0.80 o
  -6   5   9       11.08       10.53      0.92 o
  -5   5   9        8.84        8.53      0.77 o
  -4   5   9        4.20        3.84      0.43 o
  -3   5   9        0.25       -0.02      0.33 o
  -2   5   9       16.04       17.53      0.81 o
  -1   5   9        0.37       -0.46      0.46 o
  -6   6   9       16.37       17.54      1.33 o
  -5   6   9        1.50        1.28      0.42 o
  -4   6   9        7.07       12.47      0.63 o
  -3 -10  10        4.75        3.39      0.39 o
  -2 -10  10        0.35        0.27      0.18 o
  -1 -10  10       40.85       37.66      0.75 o
  -6  -9  10        9.11        9.07      0.41 o
  -5  -9  10        4.90        4.78      0.30 o
  -4  -9  10       21.67       21.15      0.55 o
  -3  -9  10        8.84        9.51      0.36 o
  -2  -9  10       15.96       18.47      0.48 o
  -1  -9  10        3.52        3.83      0.36 o
   0  -9  10       32.23       30.16      0.81 o
   1  -9  10       12.27       10.79      0.62 o
  -7  -8  10        1.40        1.20      0.32 o
  -6  -8  10        3.38        3.60      0.31 o
  -5  -8  10        4.04        4.89      0.31 o
  -4  -8  10        2.37        3.55      0.27 o
  -3  -8  10       33.56       37.75      0.70 o
  -2  -8  10       24.34       25.27      0.57 o
  -1  -8  10       52.35       48.06      0.83 o
   0  -8  10       16.23       14.27      0.55 o
   1  -8  10       16.97       16.81      0.76 o
   2  -8  10        8.39       11.80      0.67 o
  -8  -7  10       65.12       73.84      1.38 o
  -7  -7  10       61.76       60.81      1.06 o
  -6  -7  10      249.00      250.64      3.19 o
  -5  -7  10       42.05       38.93      0.77 o
  -4  -7  10      275.68      275.85      3.07 o
  -3  -7  10       46.21       39.46      0.80 o
  -2  -7  10       43.54       45.00      0.80 o
  -1  -7  10       57.86       59.94      0.97 o
   0  -7  10      119.36      114.37      1.67 o
   1  -7  10        0.40        0.11      0.31 o
   2  -7  10        1.69        1.71      0.36 o
   3  -7  10       10.17       10.00      0.66 o
  -9  -6  10        0.00        0.34      0.34 o
  -8  -6  10       57.77       60.56      1.22 o
  -7  -6  10      114.13      126.26      1.71 o
  -6  -6  10        0.10        0.14      0.28 o
  -5  -6  10      121.29      122.30      1.61 o
  -4  -6  10      243.02      241.72      2.74 o
  -3  -6  10      107.65      102.30      1.38 o
  -2  -6  10        0.57        0.81      0.26 o
  -1  -6  10        3.11        4.13      0.37 o
   0  -6  10      445.66      424.10      4.88 o
   1  -6  10       35.39       40.44      1.14 o
   2  -6  10        5.21        6.31      0.47 o
   3  -6  10       19.77       19.29      0.79 o
  -9  -5  10        6.10        5.75      0.53 o
  -8  -5  10        4.59        4.72      0.41 o
  -7  -5  10       23.80       22.57      0.68 o
  -6  -5  10      380.43      374.74      4.96 o
  -5  -5  10       27.00       31.42      0.75 o
  -4  -5  10       13.99       14.01      0.51 o
  -3  -5  10       28.24       27.63      0.65 o
  -2  -5  10       97.27       99.41      1.36 o
  -1  -5  10      341.30      338.41      3.99 o
   0  -5  10       12.58       12.33      0.50 o
   1  -5  10      142.58      147.90      2.33 o
   2  -5  10        2.77        3.80      0.39 o
   3  -5  10       15.67       14.30      0.84 o
 -10  -4  10        0.80        0.88      0.68 o
  -9  -4  10      111.17      117.08      1.89 o
  -8  -4  10        4.52        3.25      0.37 o
  -7  -4  10       19.46       20.82      0.75 o
  -6  -4  10       40.72       45.37      1.06 o
  -5  -4  10       31.40       31.26      0.84 o
  -4  -4  10       41.10       38.03      0.91 o
  -3  -4  10       43.23       43.74      1.20 o
  -2  -4  10       13.96       12.77      0.68 o
  -1  -4  10       43.27       44.33      0.79 o
   0  -4  10        0.06       -0.04      0.23 o
   1  -4  10       32.11       33.09      0.92 o
   2  -4  10       61.12       64.44      1.24 o
   3  -4  10        2.87        1.82      0.44 o
 -10  -3  10       26.77       26.82      0.86 o
  -9  -3  10      104.22      113.85      1.83 o
  -8  -3  10        0.00       -0.08      0.32 o
  -7  -3  10       18.64       21.38      0.77 o
  -6  -3  10       38.16       41.29      1.02 o
  -5  -3  10       29.62       32.45      0.74 o
  -4  -3  10       41.12       41.08      0.92 o
  -3  -3  10       31.40       31.02      0.61 o
  -2  -3  10       16.64       15.01      0.50 o
  -1  -3  10       14.51       12.15      0.48 o
   0  -3  10      126.48      126.97      1.66 o
   1  -3  10        7.70        9.97      0.51 o
   2  -3  10      129.85      130.99      2.07 o
   3  -3  10       24.99       25.38      1.31 o
 -10  -2  10       71.77       73.75      1.43 o
  -9  -2  10       61.75       64.66      2.78 o
  -8  -2  10      106.84      100.11      1.61 o
  -7  -2  10       76.84       83.33      1.40 o
  -6  -2  10        0.55        0.35      0.25 o
  -5  -2  10        0.61        1.19      0.27 o
  -4  -2  10       92.44       88.13      1.37 o
  -3  -2  10       22.32       23.94      0.73 o
  -2  -2  10        0.28       -0.18      0.18 o
  -1  -2  10        0.73       -0.20      0.20 o
   0  -2  10       23.13       25.55      0.72 o
   1  -2  10       41.75       45.19      0.82 o
   2  -2  10       16.16       14.75      0.74 o
   3  -2  10        0.10        0.34      0.45 o
 -10  -1  10        9.68       12.78      0.69 o
  -9  -1  10       63.79       58.24      1.20 o
  -8  -1  10       14.09       11.40      0.54 o
  -7  -1  10       64.71       60.18      1.69 o
  -6  -1  10       13.03       11.27      0.49 o
  -5  -1  10       21.09       20.89      0.63 o
  -4  -1  10      118.60      111.86      1.45 o
  -3  -1  10       99.33       95.49      1.30 o
  -2  -1  10       93.46       96.00      1.32 o
  -1  -1  10       72.01       75.21      1.30 o
   0  -1  10      177.61      176.22      2.44 o
   1  -1  10        1.83        2.05      0.34 o
   2  -1  10       42.23       43.15      1.17 o
   3  -1  10        0.17       -0.43      0.43 o
 -10   0  10       15.58       16.19      1.08 o
  -9   0  10       10.74        9.31      0.75 o
  -8   0  10       80.53       82.06      1.64 o
  -7   0  10       52.62       54.38      1.25 o
  -6   0  10       28.56       28.68      0.87 o
  -5   0  10       40.14       38.69      1.14 o
  -4   0  10       83.14       80.76      1.31 o
  -3   0  10       45.34       41.84      0.78 o
  -2   0  10        0.81        1.11      0.25 o
  -1   0  10        3.59        4.34      0.39 o
   0   0  10       35.15       34.53      0.83 o
   1   0  10       32.77       33.29      0.93 o
   2   0  10      154.29      165.20      3.11 o
 -10   1  10       93.83       99.38      2.22 o
  -9   1  10       20.04       20.97      0.97 o
  -8   1  10       79.04       84.48      1.69 o
  -7   1  10      215.18      202.39      3.10 o
  -6   1  10        5.88        5.97      0.53 o
  -5   1  10       76.16       74.25      1.51 o
  -4   1  10      107.25      104.69      1.96 o
  -3   1  10       40.60       38.78      0.89 o
  -2   1  10       23.22       21.55      0.71 o
  -1   1  10       33.62       32.82      1.17 o
   0   1  10       18.41       17.46      0.69 o
   1   1  10       12.39       14.07      1.38 o
 -10   2  10       20.59       22.40      1.09 o
  -9   2  10       22.76       25.88      1.08 o
  -8   2  10       69.37       71.58      1.86 o
  -7   2  10        4.68        4.87      0.57 o
  -6   2  10       14.50        8.51      0.68 o
  -5   2  10       26.55       27.31      1.04 o
  -4   2  10       49.12       54.67      1.23 o
  -3   2  10        1.02        0.80      0.36 o
  -2   2  10       50.20       50.72      1.21 o
  -1   2  10       10.09        7.35      0.51 o
   0   2  10      230.98      254.92      3.49 o
   1   2  10      146.59      161.01      3.11 o
  -9   3  10        7.08        8.87      0.76 o
  -8   3  10        0.30        0.73      0.65 o
  -7   3  10      123.65      118.25      2.47 o
  -6   3  10      114.67      109.31      2.33 o
  -5   3  10       85.10       80.50      1.91 o
  -4   3  10       89.79       94.81      1.79 o
  -3   3  10        7.22        7.28      0.56 o
  -2   3  10       62.60       59.93      1.27 o
  -1   3  10       23.78       25.65      0.87 o
   0   3  10        3.37        4.17      0.85 o
  -8   4  10        1.83        2.92      0.56 o
  -7   4  10       54.86       53.95      1.57 o
  -6   4  10       15.48       13.79      0.93 o
  -5   4  10        4.62        4.75      0.60 o
  -4   4  10       93.77       88.37      2.17 o
  -3   4  10       12.12       11.00      0.61 o
  -2   4  10        2.33        2.24      0.43 o
  -5   5  10       35.53       41.31      1.62 o
  -4  -9  11       12.89       12.85      0.70 o
  -3  -9  11       16.09       14.91      0.47 o
  -2  -9  11        3.96        5.64      0.34 o
  -1  -9  11       21.36       21.65      0.67 o
  -6  -8  11       38.94       43.37      0.98 o
  -5  -8  11       37.31       39.05      0.89 o
  -4  -8  11       22.47       17.03      0.59 o
  -3  -8  11        2.22        1.82      0.26 o
  -2  -8  11        0.85        1.23      0.30 o
  -1  -8  11       26.94       29.02      0.76 o
   0  -8  11       21.14       25.28      0.73 o
   1  -8  11        5.71        6.62      0.59 o
  -7  -7  11        5.69        4.55      0.51 o
  -6  -7  11       84.48       84.20      1.73 o
  -5  -7  11       47.70       49.96      1.03 o
  -4  -7  11        2.17        1.65      0.31 o
  -3  -7  11       12.96       12.01      0.50 o
  -2  -7  11       11.40       10.00      0.47 o
  -1  -7  11       20.25       18.72      0.64 o
   0  -7  11       14.97       12.52      0.70 o
   1  -7  11        2.28        1.74      0.40 o
  -8  -6  11        0.03        0.25      0.29 o
  -7  -6  11        7.08        6.79      0.48 o
  -6  -6  11       51.10       51.15      1.07 o
  -5  -6  11       92.56       85.76      1.43 o
  -4  -6  11       38.18       36.70      0.85 o
  -3  -6  11       21.31       21.66      0.70 o
  -2  -6  11        8.20        6.65      0.45 o
  -1  -6  11       57.57       59.87      1.21 o
   0  -6  11       24.90       27.09      0.74 o
   1  -6  11        9.60        8.51      0.56 o
   2  -6  11       10.81       12.84      0.60 o
  -9  -5  11      115.55      122.52      2.86 o
  -8  -5  11        0.36        0.27      0.36 o
  -7  -5  11        0.35        0.26      0.34 o
  -6  -5  11       16.19       18.28      0.73 o
  -5  -5  11        5.84        5.30      0.45 o
  -4  -5  11       12.62       13.07      0.58 o
  -3  -5  11       48.10       47.53      0.97 o
  -2  -5  11        5.36        3.99      0.37 o
  -1  -5  11        2.12        3.55      0.35 o
   0  -5  11      108.91      110.07      1.92 o
   1  -5  11       26.80       30.76      1.11 o
   2  -5  11        2.56        1.72      0.45 o
  -9  -4  11       16.18       16.38      0.77 o
  -8  -4  11        0.01       -0.10      0.34 o
  -7  -4  11        0.70        1.91      0.39 o
  -6  -4  11        3.27        4.17      0.43 o
  -5  -4  11        7.38        9.00      0.51 o
  -4  -4  11        4.87        5.87      0.44 o
  -3  -4  11        3.92        4.05      0.47 o
  -2  -4  11        3.32        3.47      0.40 o
  -1  -4  11        2.23        2.85      0.30 o
   0  -4  11        1.39        1.19      0.33 o
   1  -4  11      114.77      118.06      1.83 o
   2  -4  11        0.08       -0.15      0.41 o
  -9  -3  11       41.92       45.70      1.22 o
  -8  -3  11        1.27       -0.14      0.35 o
  -7  -3  11        0.56        1.23      0.37 o
  -6  -3  11        0.55        1.36      0.36 o
  -5  -3  11        3.90        4.42      0.42 o
  -4  -3  11      182.31      175.90      2.65 o
  -3  -3  11       10.68       10.39      0.74 o
  -2  -3  11        8.52        8.65      0.41 o
  -1  -3  11       17.20       19.97      0.75 o
   0  -3  11       49.41       45.98      0.99 o
   1  -3  11       16.96       18.39      0.73 o
   2  -3  11        0.35        0.28      0.36 o
 -10  -2  11        0.56        0.08      0.40 o
  -9  -2  11        0.00        0.05      0.41 o
  -8  -2  11       20.54       19.42      0.80 o
  -7  -2  11        0.58        0.90      0.36 o
  -6  -2  11        1.60        1.05      0.31 o
  -5  -2  11      343.98      331.15      4.00 o
  -4  -2  11        0.04       -0.04      0.31 o
  -3  -2  11      148.47      138.53      2.28 o
  -2  -2  11      129.98      126.96      2.27 o
  -1  -2  11        5.79        7.46      0.55 o
   0  -2  11       10.51       11.14      0.47 o
   1  -2  11       46.57       45.14      1.11 o
   2  -2  11        4.11        3.37      0.66 o
 -10  -1  11       23.70       28.31      1.02 o
  -9  -1  11        7.72        7.42      0.57 o
  -8  -1  11        0.06       -0.07      0.31 o
  -7  -1  11        0.09        0.33      0.30 o
  -6  -1  11        0.29        0.19      0.27 o
  -5  -1  11       39.56       35.76      0.86 o
  -4  -1  11       14.27       13.30      0.55 o
  -3  -1  11       31.61       29.53      0.67 o
  -2  -1  11      247.65      253.06      3.25 o
  -1  -1  11        3.29        2.57      0.52 o
   0  -1  11        2.76        3.75      0.53 o
   1  -1  11        5.37        3.86      0.45 o
  -9   0  11        1.81        2.40      0.51 o
  -8   0  11        0.52        0.84      0.39 o
  -7   0  11      152.10      151.80      2.51 o
  -6   0  11       21.09       19.63      0.83 o
  -5   0  11        5.56        3.49      0.70 o
  -4   0  11       32.98       29.75      0.78 o
  -3   0  11        1.83        0.69      0.26 o
  -2   0  11       34.74       35.71      0.90 o
  -1   0  11       14.50       14.20      0.88 o
   0   0  11        0.06       -0.13      0.39 o
   1   0  11       46.62       50.56      1.31 o
  -9   1  11        0.67        0.32      0.48 o
  -8   1  11       20.08       19.59      0.97 o
  -7   1  11      127.19      124.30      2.55 o
  -6   1  11       91.91       85.59      1.96 o
  -5   1  11        1.74        1.44      0.43 o
  -4   1  11       32.53       36.78      0.98 o
  -3   1  11        6.16        4.61      0.48 o
  -2   1  11        1.30        1.64      0.41 o
  -1   1  11       75.55       83.85      1.57 o
   0   1  11       21.16       26.44      0.97 o
  -9   2  11      138.28      138.76      2.85 o
  -8   2  11       13.20       14.04      0.86 o
  -7   2  11      226.30      208.11      3.75 o
  -6   2  11       20.67       20.00      1.50 o
  -5   2  11       50.12       49.19      1.52 o
  -4   2  11       42.46       45.57      1.16 o
  -3   2  11       12.55       14.07      0.72 o
  -2   2  11        5.84        6.25      0.57 o
  -1   2  11       25.17       27.39      1.00 o
  -7   3  11        0.70        1.53      0.53 o
  -6   3  11        0.67        0.64      0.68 o
  -5   3  11        0.14       -0.05      0.49 o
  -4   3  11       18.80       21.56      0.87 o
  -3   3  11        2.83        2.28      0.46 o
  -5  -8  12       10.10       11.45      0.62 o
  -4  -8  12        0.02       -0.32      0.32 o
  -3  -8  12       11.38       14.01      0.58 o
  -2  -8  12       16.10       13.36      0.58 o
  -6  -7  12        0.68        0.27      0.32 o
  -5  -7  12       47.21       49.21      1.06 o
  -4  -7  12        4.10        3.89      0.41 o
  -3  -7  12        1.48        0.71      0.32 o
  -2  -7  12      158.14      152.01      2.17 o
  -1  -7  12        8.28        5.39      0.44 o
  -7  -6  12      149.33      155.83      2.31 o
  -6  -6  12        1.58        2.18      0.38 o
  -5  -6  12        9.76        8.95      0.50 o
  -4  -6  12       46.61       52.22      1.15 o
  -3  -6  12       46.05       42.69      0.99 o
  -2  -6  12       34.13       28.20      1.04 o
  -1  -6  12       21.23       17.74      0.66 o
   0  -6  12        1.50        2.19      0.44 o
  -8  -5  12        4.66        3.06      0.48 o
  -7  -5  12        1.91        1.57      0.46 o
  -6  -5  12        9.05       10.71      0.60 o
  -5  -5  12       19.79       21.20      0.77 o
  -4  -5  12       16.43       15.16      0.60 o
  -3  -5  12       29.77       28.73      0.80 o
  -2  -5  12        2.37        1.76      0.49 o
  -1  -5  12        4.61        3.87      0.47 o
   0  -5  12        0.76        0.29      0.39 o
  -8  -4  12      122.73      118.52      2.15 o
  -7  -4  12        2.80        2.21      0.42 o
  -6  -4  12        0.00        0.13      0.33 o
  -5  -4  12       66.51       70.94      1.45 o
  -4  -4  12       10.71       10.58      0.57 o
  -3  -4  12        1.23        1.23      0.36 o
  -2  -4  12       10.77        9.35      0.49 o
  -1  -4  12        5.34        5.89      0.52 o
   0  -4  12      176.13      191.58      2.66 o
  -9  -3  12       66.98       62.74      1.50 o
  -8  -3  12        6.29        5.85      0.54 o
  -7  -3  12       37.05       32.86      0.99 o
  -6  -3  12        0.12        0.36      0.34 o
  -5  -3  12       26.86       26.47      0.88 o
  -4  -3  12      147.10      138.15      2.27 o
  -3  -3  12       18.63       18.07      0.72 o
  -2  -3  12        6.75        6.88      0.65 o
  -1  -3  12        5.76        3.66      0.46 o
   0  -3  12        5.71        7.36      0.49 o
  -9  -2  12       23.98       28.33      2.11 o
  -8  -2  12        8.91        7.98      0.65 o
  -7  -2  12        0.02        0.12      0.36 o
  -6  -2  12        6.98        7.74      0.55 o
  -5  -2  12        4.71        4.97      0.48 o
  -4  -2  12       61.88       53.30      1.23 o
  -3  -2  12        4.14        5.32      0.46 o
  -2  -2  12        5.74        2.80      0.63 o
  -1  -2  12       44.36       43.07      1.13 o
   0  -2  12        2.06        0.82      0.41 o
  -9  -1  12        0.08        0.23      0.43 o
  -8  -1  12        1.49        1.32      0.55 o
  -7  -1  12        6.86        7.90      0.58 o
  -6  -1  12        6.56        6.42      0.46 o
  -5  -1  12       17.48       16.23      0.63 o
  -4  -1  12       15.54       17.12      0.64 o
  -3  -1  12       20.26       19.43      0.80 o
  -2  -1  12       36.12       37.64      1.11 o
  -1  -1  12        1.10        1.46      0.45 o
  -8   0  12        3.11        1.34      0.51 o
  -7   0  12        7.77        8.50      0.61 o
  -6   0  12       12.95       14.31      0.63 o
  -5   0  12        4.62        4.18      0.41 o
  -4   0  12        7.55        7.68      0.48 o
  -3   0  12       16.09       19.54      0.96 o
  -2   0  12      111.89      122.15      2.59 o
  -1   0  12        0.00        0.08      0.40 o
  -8   1  12        5.67        7.13      0.73 o
  -7   1  12       61.52       59.61      1.67 o
  -6   1  12        1.00        0.50      0.51 o
  -5   1  12        8.30        8.59      0.76 o
  -4   1  12       29.21       30.17      0.97 o
  -3   1  12       28.51       27.04      1.16 o
  -6   2  12        1.81        2.99      0.60 o
  -5   2  12        0.71        1.58      0.64 o
  -5  -6  13       10.69       11.09      0.58 o
  -4  -6  13       34.76       35.76      0.94 o
  -3  -6  13       43.91       48.25      1.08 o
  -6  -5  13        7.65       10.31      0.62 o
  -5  -5  13        0.01       -0.33      0.33 o
  -4  -5  13        8.74       10.60      0.56 o
  -3  -5  13       55.49       59.55      1.21 o
  -2  -5  13        0.62        0.50      0.69 o
  -7  -4  13        7.79        8.70      0.62 o
  -6  -4  13        0.55        0.79      0.41 o
  -5  -4  13        0.00        0.39      0.37 o
  -4  -4  13       25.62       28.22      0.92 o
  -3  -4  13       16.03       14.99      0.70 o
  -2  -4  13        0.04       -0.26      0.38 o
  -7  -3  13        0.13       -0.20      0.37 o
  -6  -3  13        6.21        4.50      0.63 o
  -5  -3  13       15.92       16.19      0.74 o
  -4  -3  13        0.10        0.25      0.38 o
  -3  -3  13        3.02        1.75      0.51 o
  -2  -3  13        0.50       -0.09      0.46 o
  -7  -2  13        1.21        1.17      0.42 o
  -6  -2  13        2.59        2.40      0.73 o
  -5  -2  13        6.21        6.70      0.54 o
  -4  -2  13        0.86        1.12      0.39 o
  -3  -2  13        6.64        6.24      1.52 o
  -7  -1  13        1.35        1.12      0.43 o
  -6  -1  13        3.36        3.86      0.50 o
  -5  -1  13        0.00       -0.02      0.35 o
  -4  -1  13       15.59       13.41      0.85 o
  -3  -1  13        0.36       -0.50      1.04 o
 
